# Supplementary material for: Phosphoproteomics Reveal New Candidates in Abnormal Spermatogenesis of Pseudomales in Cynoglossus semilaevis
Source: Int J Mol Sci. 2023 Jul 13;24(14):11430. doi: 10.3390/ijms241411430 (PMC10380018; doi:10.3390/ijms241411430)
Supplement: Supplementary file 1 [file ijms-24-11430-s001.zip]

Archive with 4 entries (4 files):
- SM-captions.pdf
- Supplementary Figure S1.jpg
- Supplementary Table S1.xlsx
- Supplementary Table S2.xlsx
