# Supplementary material for: Phosphoproteomics Reveal New Candidates in Abnormal Spermatogenesis of Pseudomales in Cynoglossus semilaevis
Source: Int J Mol Sci. 2023 Jul 13;24(14):11430. doi: 10.3390/ijms241411430 (PMC10380018; doi:10.3390/ijms241411430)
Supplement: Supplementary file 1 [file ijms-24-11430-s001.zip › Supplementary Table S2.xlsx]

## Sheet: Fig. 4A top15-Total
MCODE App Results
Date: 2022年12月16日 下午12:29:58
Parameters:
Network Scoring:
Include Loops: false Degree Cutoff: 2
Cluster Finding:
Node Score Cutoff: 0.2 Haircut: true Fluff: false K-Core: 2 Max. Depth from Seed: 100
Cluster	Score (Density*#Nodes)	Nodes	Edges	Node IDs
1	10.8	26	135	244447.XP_008331628.1, 244447.XP_008308927.1, 244447.XP_008317294.1, 244447.XP_008329351.1, 244447.XP_008309580.1, 244447.XP_008320973.1, 244447.XP_008322006.1, 244447.XP_008308829.1, 244447.XP_008336757.1, 244447.XP_008330058.1, 244447.XP_008321014.1, 244447.XP_008328535.1, 244447.XP_008308904.1, 244447.XP_008310352.1, 244447.XP_008331504.1, 244447.XP_008316780.1, 244447.XP_008324086.1, 244447.X…
2	8.72	51	218	244447.XP_008307334.1, 244447.XP_008326969.1, 244447.XP_008311839.1, 244447.XP_008327240.1, 244447.XP_008308957.1, 244447.XP_008330157.1, 244447.XP_008330371.1, 244447.XP_008315627.1, 244447.XP_008327887.1, 244447.XP_008321968.1, 244447.XP_008327089.1, 244447.XP_008318917.1, 244447.XP_008313001.1, 244447.XP_008313465.1, 244447.XP_008305996.1, 244447.XP_008324572.1, 244447.XP_008320731.1, 244447.X…
3	5	5	10	244447.XP_008306739.1, 244447.XP_008312625.1, 244447.XP_008315566.1, 244447.XP_008307870.1, 244447.XP_008332588.1
4	5	5	10	244447.XP_008333504.1, 244447.XP_008311977.1, 244447.XP_008306153.1, 244447.XP_008333909.1, 244447.XP_008326212.1
5	4.821	40	94	244447.XP_008327211.1, 244447.XP_008308685.1, 244447.XP_008316255.1, 244447.XP_008334026.1, 244447.XP_008321894.1, 244447.XP_008331824.1, 244447.XP_008331927.1, 244447.XP_008328442.1, 244447.XP_008313267.1, 244447.XP_008336228.1, 244447.XP_008314982.1, 244447.XP_008307000.1, 244447.XP_008306385.1, 244447.XP_008306161.1, 244447.XP_008328196.1, 244447.XP_008330558.1, 244447.XP_008314968.1, 244447.X…
6	4.333	19	39	244447.XP_008306664.1, 244447.XP_008322379.1, 244447.XP_008318098.1, 244447.XP_008322480.1, 244447.XP_008319256.1, 244447.XP_008307750.1, 244447.XP_008335683.1, 244447.XP_008308684.1, 244447.XP_008306479.1, 244447.XP_008329413.1, 244447.XP_008308075.1, 244447.XP_008313669.1, 244447.XP_008334925.1, 244447.XP_008327497.1, 244447.XP_008330126.1, 244447.XP_008314235.1, 244447.XP_008330847.1, 244447.X…
7	4	4	6	244447.XP_008315881.1, 244447.XP_008330735.1, 244447.XP_008333833.1, 244447.XP_008311601.1
8	4	8	14	244447.XP_008319127.1, 244447.XP_008326012.1, 244447.XP_008312483.1, 244447.XP_008306328.1, 244447.XP_008328582.1, 244447.XP_008333319.1, 244447.XP_008307785.1, 244447.XP_008325266.1
9	3.4	11	17	244447.XP_008319372.1, 244447.XP_008333902.1, 244447.XP_008311248.1, 244447.XP_008312246.1, 244447.XP_008317744.1, 244447.XP_008332862.1, 244447.XP_008308449.1, 244447.XP_008331176.1, 244447.XP_008316907.1, 244447.XP_008309965.1, 244447.XP_008312578.1
10	3.333	7	10	244447.XP_008307703.1, 244447.XP_008329844.1, 244447.XP_008309411.1, 244447.XP_008322176.1, 244447.XP_008326778.1, 244447.XP_008322948.1, 244447.XP_008334113.1
11	3.2	6	8	244447.XP_008328992.1, 244447.XP_008320504.1, 244447.XP_008335428.1, 244447.XP_008316722.1, 244447.XP_008308897.1, 244447.XP_008334198.1
12	3	3	3	244447.XP_008334600.1, 244447.XP_008330932.1, 244447.XP_008335322.1
13	3	3	3	244447.XP_008314081.1, 244447.XP_008317035.1, 244447.XP_008329410.1
14	3	3	3	244447.XP_008331218.1, 244447.XP_008335157.1, 244447.XP_008326015.1
15	3	3	3	244447.XP_008332762.1, 244447.XP_008317064.1, 244447.XP_008311221.1
16	3	3	3	244447.XP_008316450.1, 244447.XP_008318459.1, 244447.XP_008316050.1
17	2.667	7	8	244447.XP_008334109.1, 244447.XP_008327412.1, 244447.XP_008335783.1, 244447.XP_008336190.1, 244447.XP_008328456.1, 244447.XP_008321458.1, 244447.XP_008331712.1
18	2.571	8	9	244447.XP_008330539.1, 244447.XP_008322742.1, 244447.XP_008322866.1, 244447.XP_008332822.1, 244447.XP_008322335.1, 244447.XP_008306988.1, 244447.XP_008310449.1, 244447.XP_008313549.1

## Sheet: Fig. 4B KEGG.top.Total0.05.xls
id	Term	Number	pValue	Enrichment_score
csem03013	RNA transport	32	8.05e-11	3.7698
csem03015	mRNA surveillance pathway	18	1.91e-06	3.66392
csem04110	Cell cycle	21	2.47e-06	3.20087
csem03040	Spliceosome	17	0.000506441	2.48518
csem04114	Oocyte meiosis	17	0.0015316	2.24995
csem03030	DNA replication	7	0.00165072	4.02014
csem04137	Mitophagy - animal	11	0.00254246	2.70055
csem04140	Autophagy - animal	19	0.00271317	2.0301
csem04136	Autophagy - other	5	0.0175587	3.28174
csem04150	mTOR signaling pathway	17	0.02338	1.69795
csem04530	Tight junction	20	0.0385031	1.53148
csem04914	Progesterone-mediated oocyte maturation	11	0.0450641	1.78673
csem03440	Homologous recombination	5	0.048385	2.51259
csem05132	Salmonella infection	24	0.0493158	1.42938

## Sheet: Fig.4D-cluster2____Fig.5B-clust
MCODE App Results
Date: 2022年12月16日 下午12:29:58
Parameters:
Network Scoring:
Include Loops: false Degree Cutoff: 2
Cluster Finding:
Node Score Cutoff: 0.2 Haircut: true Fluff: false K-Core: 2 Max. Depth from Seed: 100
Cluster	Score (Density*#Nodes)	Nodes	Edges	Node IDs
1	10.8	26	135	244447.XP_008331628.1, 244447.XP_008308927.1, 244447.XP_008317294.1, 244447.XP_008329351.1, 244447.XP_008309580.1, 244447.XP_008320973.1, 244447.XP_008322006.1, 244447.XP_008308829.1, 244447.XP_008336757.1, 244447.XP_008330058.1, 244447.XP_008321014.1, 244447.XP_008328535.1, 244447.XP_008308904.1, 244447.XP_008310352.1, 244447.XP_008331504.1, 244447.XP_008316780.1, 244447.XP_008324086.1, 244447.X…
2	8.72	51	218	244447.XP_008307334.1, 244447.XP_008326969.1, 244447.XP_008311839.1, 244447.XP_008327240.1, 244447.XP_008308957.1, 244447.XP_008330157.1, 244447.XP_008330371.1, 244447.XP_008315627.1, 244447.XP_008327887.1, 244447.XP_008321968.1, 244447.XP_008327089.1, 244447.XP_008318917.1, 244447.XP_008313001.1, 244447.XP_008313465.1, 244447.XP_008305996.1, 244447.XP_008324572.1, 244447.XP_008320731.1, 244447.X…
3	5	5	10	244447.XP_008306739.1, 244447.XP_008312625.1, 244447.XP_008315566.1, 244447.XP_008307870.1, 244447.XP_008332588.1
4	5	5	10	244447.XP_008333504.1, 244447.XP_008311977.1, 244447.XP_008306153.1, 244447.XP_008333909.1, 244447.XP_008326212.1
5	4.821	40	94	244447.XP_008327211.1, 244447.XP_008308685.1, 244447.XP_008316255.1, 244447.XP_008334026.1, 244447.XP_008321894.1, 244447.XP_008331824.1, 244447.XP_008331927.1, 244447.XP_008328442.1, 244447.XP_008313267.1, 244447.XP_008336228.1, 244447.XP_008314982.1, 244447.XP_008307000.1, 244447.XP_008306385.1, 244447.XP_008306161.1, 244447.XP_008328196.1, 244447.XP_008330558.1, 244447.XP_008314968.1, 244447.X…
6	4.333	19	39	244447.XP_008306664.1, 244447.XP_008322379.1, 244447.XP_008318098.1, 244447.XP_008322480.1, 244447.XP_008319256.1, 244447.XP_008307750.1, 244447.XP_008335683.1, 244447.XP_008308684.1, 244447.XP_008306479.1, 244447.XP_008329413.1, 244447.XP_008308075.1, 244447.XP_008313669.1, 244447.XP_008334925.1, 244447.XP_008327497.1, 244447.XP_008330126.1, 244447.XP_008314235.1, 244447.XP_008330847.1, 244447.X…
7	4	4	6	244447.XP_008315881.1, 244447.XP_008330735.1, 244447.XP_008333833.1, 244447.XP_008311601.1
8	4	8	14	244447.XP_008319127.1, 244447.XP_008326012.1, 244447.XP_008312483.1, 244447.XP_008306328.1, 244447.XP_008328582.1, 244447.XP_008333319.1, 244447.XP_008307785.1, 244447.XP_008325266.1
9	3.4	11	17	244447.XP_008319372.1, 244447.XP_008333902.1, 244447.XP_008311248.1, 244447.XP_008312246.1, 244447.XP_008317744.1, 244447.XP_008332862.1, 244447.XP_008308449.1, 244447.XP_008331176.1, 244447.XP_008316907.1, 244447.XP_008309965.1, 244447.XP_008312578.1
10	3.333	7	10	244447.XP_008307703.1, 244447.XP_008329844.1, 244447.XP_008309411.1, 244447.XP_008322176.1, 244447.XP_008326778.1, 244447.XP_008322948.1, 244447.XP_008334113.1
11	3.2	6	8	244447.XP_008328992.1, 244447.XP_008320504.1, 244447.XP_008335428.1, 244447.XP_008316722.1, 244447.XP_008308897.1, 244447.XP_008334198.1
12	3	3	3	244447.XP_008334600.1, 244447.XP_008330932.1, 244447.XP_008335322.1
13	3	3	3	244447.XP_008314081.1, 244447.XP_008317035.1, 244447.XP_008329410.1
14	3	3	3	244447.XP_008331218.1, 244447.XP_008335157.1, 244447.XP_008326015.1
15	3	3	3	244447.XP_008332762.1, 244447.XP_008317064.1, 244447.XP_008311221.1
16	3	3	3	244447.XP_008316450.1, 244447.XP_008318459.1, 244447.XP_008316050.1
17	2.667	7	8	244447.XP_008334109.1, 244447.XP_008327412.1, 244447.XP_008335783.1, 244447.XP_008336190.1, 244447.XP_008328456.1, 244447.XP_008321458.1, 244447.XP_008331712.1
18	2.571	8	9	244447.XP_008330539.1, 244447.XP_008322742.1, 244447.XP_008322866.1, 244447.XP_008332822.1, 244447.XP_008322335.1, 244447.XP_008306988.1, 244447.XP_008310449.1, 244447.XP_008313549.1

## Sheet: Fig.5A_ppi
interaction	name	selected	shared interaction	shared name	stringdb::coexpression	stringdb::cooccurrence	stringdb::databases	stringdb::experiments	stringdb::fusion	stringdb::interspecies	stringdb::neighborhood	stringdb::score	stringdb::textmining
pp	244447.XP_008305305.1 (pp) 244447.XP_008314278.1	FALSE	pp	244447.XP_008305305.1 (pp) 244447.XP_008314278.1								0.418	0.419
pp	244447.XP_008305305.1 (pp) 244447.XP_008319420.1	FALSE	pp	244447.XP_008305305.1 (pp) 244447.XP_008319420.1	0.06		0.563	0.457				0.95	0.803
pp	244447.XP_008305305.1 (pp) 244447.XP_008313542.1	FALSE	pp	244447.XP_008305305.1 (pp) 244447.XP_008313542.1			0.345	0.158				0.466	0.111
pp	244447.XP_008305305.1 (pp) 244447.XP_008330157.1	FALSE	pp	244447.XP_008305305.1 (pp) 244447.XP_008330157.1								0.539	0.539
pp	244447.XP_008305305.1 (pp) 244447.XP_008308711.1	FALSE	pp	244447.XP_008305305.1 (pp) 244447.XP_008308711.1	0.05		0.445					0.568	0.247
pp	244447.XP_008305305.1 (pp) 244447.XP_008320731.1	FALSE	pp	244447.XP_008305305.1 (pp) 244447.XP_008320731.1			0.276	0.396				0.581	0.119
pp	244447.XP_008305473.1 (pp) 244447.XP_008306404.1	FALSE	pp	244447.XP_008305473.1 (pp) 244447.XP_008306404.1	0.193							0.468	0.368
pp	244447.XP_008305305.1 (pp) 244447.XP_008323761.1	FALSE	pp	244447.XP_008305305.1 (pp) 244447.XP_008323761.1	0.061		0.95	0.511				0.996	0.857
pp	244447.XP_008305473.1 (pp) 244447.XP_008329351.1	FALSE	pp	244447.XP_008305473.1 (pp) 244447.XP_008329351.1	0.318							0.5	0.298
pp	244447.XP_008305473.1 (pp) 244447.XP_008336228.1	FALSE	pp	244447.XP_008305473.1 (pp) 244447.XP_008336228.1	0.587							0.675	0.246
pp	244447.XP_008305305.1 (pp) 244447.XP_008314298.1	FALSE	pp	244447.XP_008305305.1 (pp) 244447.XP_008314298.1								0.457	0.458
pp	244447.XP_008305305.1 (pp) 244447.XP_008308897.1	FALSE	pp	244447.XP_008305305.1 (pp) 244447.XP_008308897.1	0.06		0.944	0.429				0.985	0.564
pp	244447.XP_008305305.1 (pp) 244447.XP_008334600.1	FALSE	pp	244447.XP_008305305.1 (pp) 244447.XP_008334600.1			0.276	0.396				0.61	0.181
pp	244447.XP_008305473.1 (pp) 244447.XP_008319256.1	FALSE	pp	244447.XP_008305473.1 (pp) 244447.XP_008319256.1	0.062		0.36	0.141				0.445	0.051
pp	244447.XP_008305473.1 (pp) 244447.XP_008313267.1	FALSE	pp	244447.XP_008305473.1 (pp) 244447.XP_008313267.1			0.381	0.076				0.411	0.053
pp	244447.XP_008305473.1 (pp) 244447.XP_008330713.1	FALSE	pp	244447.XP_008305473.1 (pp) 244447.XP_008330713.1	0.069			0.383				0.495	0.193
pp	244447.XP_008305473.1 (pp) 244447.XP_008328442.1	FALSE	pp	244447.XP_008305473.1 (pp) 244447.XP_008328442.1			0.381	0.076				0.411	0.053
pp	244447.XP_008305473.1 (pp) 244447.XP_008308075.1	FALSE	pp	244447.XP_008305473.1 (pp) 244447.XP_008308075.1				0.397				0.708	0.537
pp	244447.XP_008305473.1 (pp) 244447.XP_008334719.1	FALSE	pp	244447.XP_008305473.1 (pp) 244447.XP_008334719.1	0.082		0.36	0.069				0.408	0.047
pp	244447.XP_008305473.1 (pp) 244447.XP_008332548.1	FALSE	pp	244447.XP_008305473.1 (pp) 244447.XP_008332548.1	0.71			0.203				0.789	0.161
pp	244447.XP_008305473.1 (pp) 244447.XP_008318763.1	FALSE	pp	244447.XP_008305473.1 (pp) 244447.XP_008318763.1				0.422				0.739	0.568
pp	244447.XP_008305473.1 (pp) 244447.XP_008324759.1	FALSE	pp	244447.XP_008305473.1 (pp) 244447.XP_008324759.1	0.714			0.087				0.753	0.132
pp	244447.XP_008305473.1 (pp) 244447.XP_008322379.1	FALSE	pp	244447.XP_008305473.1 (pp) 244447.XP_008322379.1	0.098		0.538	0.161				0.633	0.076
pp	244447.XP_008305473.1 (pp) 244447.XP_008311866.1	FALSE	pp	244447.XP_008305473.1 (pp) 244447.XP_008311866.1	0.503							0.51	0.056
pp	244447.XP_008305473.1 (pp) 244447.XP_008326242.1	FALSE	pp	244447.XP_008305473.1 (pp) 244447.XP_008326242.1	0.711			0.203				0.759
pp	244447.XP_008305473.1 (pp) 244447.XP_008308897.1	FALSE	pp	244447.XP_008305473.1 (pp) 244447.XP_008308897.1	0.141		0.886	0.736				0.987	0.57
pp	244447.XP_008305473.1 (pp) 244447.XP_008308957.1	FALSE	pp	244447.XP_008305473.1 (pp) 244447.XP_008308957.1	0.069			0.421				0.526	0.193
pp	244447.XP_008305473.1 (pp) 244447.XP_008320973.1	FALSE	pp	244447.XP_008305473.1 (pp) 244447.XP_008320973.1	0.586							0.586
pp	244447.XP_008305473.1 (pp) 244447.XP_008335381.1	FALSE	pp	244447.XP_008305473.1 (pp) 244447.XP_008335381.1	0.817			0.087				0.839	0.118
pp	244447.XP_008305473.1 (pp) 244447.XP_008308256.1	FALSE	pp	244447.XP_008305473.1 (pp) 244447.XP_008308256.1	0.501							0.55	0.137
pp	244447.XP_008305473.1 (pp) 244447.XP_008319492.1	FALSE	pp	244447.XP_008305473.1 (pp) 244447.XP_008319492.1	0.852			0.203				0.9	0.226
pp	244447.XP_008305473.1 (pp) 244447.XP_008335683.1	FALSE	pp	244447.XP_008305473.1 (pp) 244447.XP_008335683.1	0.06			0.434				0.574	0.265
pp	244447.XP_008305473.1 (pp) 244447.XP_008321014.1	FALSE	pp	244447.XP_008305473.1 (pp) 244447.XP_008321014.1	0.222							0.432	0.3
pp	244447.XP_008305490.1 (pp) 244447.XP_008320806.1	FALSE	pp	244447.XP_008305490.1 (pp) 244447.XP_008320806.1			0.287	0.26				0.53	0.181
pp	244447.XP_008305486.1 (pp) 244447.XP_008323842.1	FALSE	pp	244447.XP_008305486.1 (pp) 244447.XP_008323842.1								0.551	0.551
pp	244447.XP_008305486.1 (pp) 244447.XP_008322765.1	FALSE	pp	244447.XP_008305486.1 (pp) 244447.XP_008322765.1								0.506	0.506
pp	244447.XP_008305490.1 (pp) 244447.XP_008311548.1	FALSE	pp	244447.XP_008305490.1 (pp) 244447.XP_008311548.1	0.082	0.077	0.451	0.262				0.625	0.078
pp	244447.XP_008305490.1 (pp) 244447.XP_008314535.1	FALSE	pp	244447.XP_008305490.1 (pp) 244447.XP_008314535.1			0.645	0.403				0.849	0.346
pp	244447.XP_008305490.1 (pp) 244447.XP_008307959.1	FALSE	pp	244447.XP_008305490.1 (pp) 244447.XP_008307959.1	0.061		0.19	0.13				0.506	0.342
pp	244447.XP_008305490.1 (pp) 244447.XP_008306739.1	FALSE	pp	244447.XP_008305490.1 (pp) 244447.XP_008306739.1			0.392	0.113				0.459	0.078
pp	244447.XP_008305490.1 (pp) 244447.XP_008334023.1	FALSE	pp	244447.XP_008305490.1 (pp) 244447.XP_008334023.1	0.061		0.19	0.13				0.506	0.342
pp	244447.XP_008305490.1 (pp) 244447.XP_008323871.1	FALSE	pp	244447.XP_008305490.1 (pp) 244447.XP_008323871.1			0.423	0.057				0.457	0.083
pp	244447.XP_008305490.1 (pp) 244447.XP_008307610.1	FALSE	pp	244447.XP_008305490.1 (pp) 244447.XP_008307610.1	0.117	0.125	0.42	0.26				0.638	0.079
pp	244447.XP_008305490.1 (pp) 244447.XP_008334590.1	FALSE	pp	244447.XP_008305490.1 (pp) 244447.XP_008334590.1	0.06		0.376	0.173				0.601	0.276
pp	244447.XP_008305490.1 (pp) 244447.XP_008329519.1	FALSE	pp	244447.XP_008305490.1 (pp) 244447.XP_008329519.1			0.145	0.147				0.403	0.248
pp	244447.XP_008305490.1 (pp) 244447.XP_008315481.1	FALSE	pp	244447.XP_008305490.1 (pp) 244447.XP_008315481.1			0.236	0.234				0.412	0.077
pp	244447.XP_008305490.1 (pp) 244447.XP_008319269.1	FALSE	pp	244447.XP_008305490.1 (pp) 244447.XP_008319269.1			0.218	0.148				0.421	0.202
pp	244447.XP_008305490.1 (pp) 244447.XP_008309942.1	FALSE	pp	244447.XP_008305490.1 (pp) 244447.XP_008309942.1	0.061	0.074	0.211	0.262				0.43	0.048
pp	244447.XP_008305490.1 (pp) 244447.XP_008324738.1	FALSE	pp	244447.XP_008305490.1 (pp) 244447.XP_008324738.1			0.645	0.403				0.849	0.346
pp	244447.XP_008305656.1 (pp) 244447.XP_008308927.1	FALSE	pp	244447.XP_008305656.1 (pp) 244447.XP_008308927.1	0.856							0.881	0.209
pp	244447.XP_008305656.1 (pp) 244447.XP_008310352.1	FALSE	pp	244447.XP_008305656.1 (pp) 244447.XP_008310352.1	0.351			0.071				0.414	0.107
pp	244447.XP_008305656.1 (pp) 244447.XP_008317294.1	FALSE	pp	244447.XP_008305656.1 (pp) 244447.XP_008317294.1	0.256							0.83	0.782
pp	244447.XP_008305656.1 (pp) 244447.XP_008322006.1	FALSE	pp	244447.XP_008305656.1 (pp) 244447.XP_008322006.1	0.864							0.867	0.068
pp	244447.XP_008305656.1 (pp) 244447.XP_008311866.1	FALSE	pp	244447.XP_008305656.1 (pp) 244447.XP_008311866.1	0.857			0.312				0.905	0.118
pp	244447.XP_008305656.1 (pp) 244447.XP_008308904.1	FALSE	pp	244447.XP_008305656.1 (pp) 244447.XP_008308904.1	0.502							0.537	0.109
pp	244447.XP_008305656.1 (pp) 244447.XP_008329351.1	FALSE	pp	244447.XP_008305656.1 (pp) 244447.XP_008329351.1	0.796							0.81	0.108
pp	244447.XP_008305656.1 (pp) 244447.XP_008316780.1	FALSE	pp	244447.XP_008305656.1 (pp) 244447.XP_008316780.1	0.473							0.48	0.055
pp	244447.XP_008305656.1 (pp) 244447.XP_008309580.1	FALSE	pp	244447.XP_008305656.1 (pp) 244447.XP_008309580.1	0.73							0.73
pp	244447.XP_008305656.1 (pp) 244447.XP_008311937.1	FALSE	pp	244447.XP_008305656.1 (pp) 244447.XP_008311937.1	0.083		0.488					0.822	0.652
pp	244447.XP_008305656.1 (pp) 244447.XP_008311857.1	FALSE	pp	244447.XP_008305656.1 (pp) 244447.XP_008311857.1								0.534	0.534
pp	244447.XP_008305656.1 (pp) 244447.XP_008308897.1	FALSE	pp	244447.XP_008305656.1 (pp) 244447.XP_008308897.1	0.06		0.476					0.795	0.619
pp	244447.XP_008305832.1 (pp) 244447.XP_008328883.1	FALSE	pp	244447.XP_008305832.1 (pp) 244447.XP_008328883.1			0.481	0.141				0.548	0.069
pp	244447.XP_008305807.1 (pp) 244447.XP_008308829.1	FALSE	pp	244447.XP_008305807.1 (pp) 244447.XP_008308829.1				0.473			0.042	0.473
pp	244447.XP_008305807.1 (pp) 244447.XP_008322813.1	FALSE	pp	244447.XP_008305807.1 (pp) 244447.XP_008322813.1	0.061						0.066	0.469	0.444
pp	244447.XP_008305832.1 (pp) 244447.XP_008315474.1	FALSE	pp	244447.XP_008305832.1 (pp) 244447.XP_008315474.1	0.051			0.08				0.425	0.395
pp	244447.XP_008305832.1 (pp) 244447.XP_008324150.1	FALSE	pp	244447.XP_008305832.1 (pp) 244447.XP_008324150.1	0.061			0.13				0.556	0.501
pp	244447.XP_008305832.1 (pp) 244447.XP_008329257.1	FALSE	pp	244447.XP_008305832.1 (pp) 244447.XP_008329257.1				0.095				0.405	0.37
pp	244447.XP_008305832.1 (pp) 244447.XP_008334659.1	FALSE	pp	244447.XP_008305832.1 (pp) 244447.XP_008334659.1				0.08				0.584	0.567
pp	244447.XP_008305832.1 (pp) 244447.XP_008311005.1	FALSE	pp	244447.XP_008305832.1 (pp) 244447.XP_008311005.1	0.061		0.443					0.572	0.248
pp	244447.XP_008305832.1 (pp) 244447.XP_008320130.1	FALSE	pp	244447.XP_008305832.1 (pp) 244447.XP_008320130.1	0.059		0.539	0.076				0.614	0.152
pp	244447.XP_008305832.1 (pp) 244447.XP_008330837.1	FALSE	pp	244447.XP_008305832.1 (pp) 244447.XP_008330837.1			0.606	0.069				0.617
pp	244447.XP_008305832.1 (pp) 244447.XP_008325764.1	FALSE	pp	244447.XP_008305832.1 (pp) 244447.XP_008325764.1			0.615	0.26				0.804	0.369
pp	244447.XP_008305832.1 (pp) 244447.XP_008322337.1	FALSE	pp	244447.XP_008305832.1 (pp) 244447.XP_008322337.1	0.061		0.861	0.215				0.907	0.201
pp	244447.XP_008305832.1 (pp) 244447.XP_008329721.1	FALSE	pp	244447.XP_008305832.1 (pp) 244447.XP_008329721.1	0.061		0.861	0.215				0.907	0.201
pp	244447.XP_008305832.1 (pp) 244447.XP_008325231.1	FALSE	pp	244447.XP_008305832.1 (pp) 244447.XP_008325231.1			0.443					0.616	0.339
pp	244447.XP_008305996.1 (pp) 244447.XP_008328442.1	FALSE	pp	244447.XP_008305996.1 (pp) 244447.XP_008328442.1	0.061		0.589	0.164				0.672	0.106
pp	244447.XP_008305996.1 (pp) 244447.XP_008321968.1	FALSE	pp	244447.XP_008305996.1 (pp) 244447.XP_008321968.1	0.116		0.23	0.39				0.548
pp	244447.XP_008305996.1 (pp) 244447.XP_008335783.1	FALSE	pp	244447.XP_008305996.1 (pp) 244447.XP_008335783.1			0.542	0.414				0.899	0.656
pp	244447.XP_008305996.1 (pp) 244447.XP_008311248.1	FALSE	pp	244447.XP_008305996.1 (pp) 244447.XP_008311248.1	0.061		0.132	0.625				0.68	0.077
pp	244447.XP_008305996.1 (pp) 244447.XP_008322742.1	FALSE	pp	244447.XP_008305996.1 (pp) 244447.XP_008322742.1	0.063		0.431	0.047				0.447
pp	244447.XP_008305996.1 (pp) 244447.XP_008321458.1	FALSE	pp	244447.XP_008305996.1 (pp) 244447.XP_008321458.1	0.06		0.152	0.259				0.447	0.175
pp	244447.XP_008305996.1 (pp) 244447.XP_008310449.1	FALSE	pp	244447.XP_008305996.1 (pp) 244447.XP_008310449.1			0.455	0.823				0.979	0.803
pp	244447.XP_008305996.1 (pp) 244447.XP_008318917.1	FALSE	pp	244447.XP_008305996.1 (pp) 244447.XP_008318917.1	0.12		0.719					0.742
pp	244447.XP_008305996.1 (pp) 244447.XP_008334590.1	FALSE	pp	244447.XP_008305996.1 (pp) 244447.XP_008334590.1	0.061		0.152	0.354				0.511	0.162
pp	244447.XP_008305996.1 (pp) 244447.XP_008318016.1	FALSE	pp	244447.XP_008305996.1 (pp) 244447.XP_008318016.1	0.13		0.36	0.304				0.8	0.546
pp	244447.XP_008305996.1 (pp) 244447.XP_008327887.1	FALSE	pp	244447.XP_008305996.1 (pp) 244447.XP_008327887.1	0.062		0.152	0.146				0.45	0.286
pp	244447.XP_008305996.1 (pp) 244447.XP_008328456.1	FALSE	pp	244447.XP_008305996.1 (pp) 244447.XP_008328456.1	0.06			0.131				0.591	0.54
pp	244447.XP_008305996.1 (pp) 244447.XP_008306894.1	FALSE	pp	244447.XP_008305996.1 (pp) 244447.XP_008306894.1	0.061		0.142	0.212				0.7	0.584
pp	244447.XP_008305996.1 (pp) 244447.XP_008334719.1	FALSE	pp	244447.XP_008305996.1 (pp) 244447.XP_008334719.1			0.477	0.119				0.519
pp	244447.XP_008305996.1 (pp) 244447.XP_008327448.1	FALSE	pp	244447.XP_008305996.1 (pp) 244447.XP_008327448.1				0.439				0.439
pp	244447.XP_008305996.1 (pp) 244447.XP_008311014.1	FALSE	pp	244447.XP_008305996.1 (pp) 244447.XP_008311014.1	0.367		0.218	0.259				0.615	0.075
pp	244447.XP_008305996.1 (pp) 244447.XP_008311839.1	FALSE	pp	244447.XP_008305996.1 (pp) 244447.XP_008311839.1	0.099		0.311	0.355				0.571	0.056
pp	244447.XP_008305996.1 (pp) 244447.XP_008328355.1	FALSE	pp	244447.XP_008305996.1 (pp) 244447.XP_008328355.1	0.06			0.046				0.6	0.59
pp	244447.XP_008305996.1 (pp) 244447.XP_008318254.1	FALSE	pp	244447.XP_008305996.1 (pp) 244447.XP_008318254.1	0.051		0.455					0.468	0.055
pp	244447.XP_008305996.1 (pp) 244447.XP_008332822.1	FALSE	pp	244447.XP_008305996.1 (pp) 244447.XP_008332822.1	0.062		0.709	0.131				0.825	0.35
pp	244447.XP_008305996.1 (pp) 244447.XP_008308687.1	FALSE	pp	244447.XP_008305996.1 (pp) 244447.XP_008308687.1	0.051			0.046				0.544	0.537
pp	244447.XP_008305996.1 (pp) 244447.XP_008323162.1	FALSE	pp	244447.XP_008305996.1 (pp) 244447.XP_008323162.1	0.062		0.152	0.146				0.45	0.286
pp	244447.XP_008305996.1 (pp) 244447.XP_008308897.1	FALSE	pp	244447.XP_008305996.1 (pp) 244447.XP_008308897.1	0.083		0.611	0.049				0.631
pp	244447.XP_008305996.1 (pp) 244447.XP_008320173.1	FALSE	pp	244447.XP_008305996.1 (pp) 244447.XP_008320173.1			0.614	0.119				0.645
pp	244447.XP_008305996.1 (pp) 244447.XP_008322480.1	FALSE	pp	244447.XP_008305996.1 (pp) 244447.XP_008322480.1	0.107		0.282	0.615				0.873	0.547
pp	244447.XP_008305996.1 (pp) 244447.XP_008312019.1	FALSE	pp	244447.XP_008305996.1 (pp) 244447.XP_008312019.1			0.275	0.158				0.417	0.123
pp	244447.XP_008305996.1 (pp) 244447.XP_008306328.1	FALSE	pp	244447.XP_008305996.1 (pp) 244447.XP_008306328.1	0.06			0.07				0.558	0.536
pp	244447.XP_008305996.1 (pp) 244447.XP_008322154.1	FALSE	pp	244447.XP_008305996.1 (pp) 244447.XP_008322154.1	0.101		0.249	0.259				0.479	0.083
pp	244447.XP_008305996.1 (pp) 244447.XP_008314516.1	FALSE	pp	244447.XP_008305996.1 (pp) 244447.XP_008314516.1	0.131		0.595	0.361				0.883	0.544
pp	244447.XP_008305996.1 (pp) 244447.XP_008316722.1	FALSE	pp	244447.XP_008305996.1 (pp) 244447.XP_008316722.1	0.061		0.705	0.052				0.714
pp	244447.XP_008305996.1 (pp) 244447.XP_008330126.1	FALSE	pp	244447.XP_008305996.1 (pp) 244447.XP_008330126.1	0.193		0.425	0.386				0.859	0.566
pp	244447.XP_008305996.1 (pp) 244447.XP_008309158.1	FALSE	pp	244447.XP_008305996.1 (pp) 244447.XP_008309158.1	0.049		0.166	0.259				0.477	0.216
pp	244447.XP_008305996.1 (pp) 244447.XP_008330157.1	FALSE	pp	244447.XP_008305996.1 (pp) 244447.XP_008330157.1	0.062		0.207	0.243				0.403	0.066
pp	244447.XP_008305996.1 (pp) 244447.XP_008309150.1	FALSE	pp	244447.XP_008305996.1 (pp) 244447.XP_008309150.1			0.461	0.485				0.751	0.176
pp	244447.XP_008305996.1 (pp) 244447.XP_008313549.1	FALSE	pp	244447.XP_008305996.1 (pp) 244447.XP_008313549.1	0.063		0.063	0.099				0.617	0.574
pp	244447.XP_008305996.1 (pp) 244447.XP_008334198.1	FALSE	pp	244447.XP_008305996.1 (pp) 244447.XP_008334198.1	0.095		0.693					0.71
pp	244447.XP_008305996.1 (pp) 244447.XP_008307000.1	FALSE	pp	244447.XP_008305996.1 (pp) 244447.XP_008307000.1	0.165		0.514	0.413				0.804	0.276
pp	244447.XP_008305996.1 (pp) 244447.XP_008321834.1	FALSE	pp	244447.XP_008305996.1 (pp) 244447.XP_008321834.1	0.123			0.273				0.4	0.135
pp	244447.XP_008305996.1 (pp) 244447.XP_008330539.1	FALSE	pp	244447.XP_008305996.1 (pp) 244447.XP_008330539.1	0.193		0.451	0.639				0.946	0.704
pp	244447.XP_008305996.1 (pp) 244447.XP_008333569.1	FALSE	pp	244447.XP_008305996.1 (pp) 244447.XP_008333569.1	0.06			0.208			0.043	0.424	0.287
pp	244447.XP_008305996.1 (pp) 244447.XP_008319127.1	FALSE	pp	244447.XP_008305996.1 (pp) 244447.XP_008319127.1	0.103							0.474	0.438
pp	244447.XP_008305996.1 (pp) 244447.XP_008306083.1	FALSE	pp	244447.XP_008305996.1 (pp) 244447.XP_008306083.1	0.121		0.226	0.214				0.45	0.094
pp	244447.XP_008305996.1 (pp) 244447.XP_008313267.1	FALSE	pp	244447.XP_008305996.1 (pp) 244447.XP_008313267.1	0.061		0.432	0.164				0.548	0.106
pp	244447.XP_008305996.1 (pp) 244447.XP_008320356.1	FALSE	pp	244447.XP_008305996.1 (pp) 244447.XP_008320356.1	0.146		0.595	0.41				0.81	0.181
pp	244447.XP_008305996.1 (pp) 244447.XP_008317556.1	FALSE	pp	244447.XP_008305996.1 (pp) 244447.XP_008317556.1			0.421	0.058				0.431
pp	244447.XP_008306083.1 (pp) 244447.XP_008320356.1	FALSE	pp	244447.XP_008306083.1 (pp) 244447.XP_008320356.1	0.728		0.945	0.922				0.999	0.606
pp	244447.XP_008305996.1 (pp) 244447.XP_008323963.1	FALSE	pp	244447.XP_008305996.1 (pp) 244447.XP_008323963.1	0.061		0.149	0.124				0.497	0.367
pp	244447.XP_008305996.1 (pp) 244447.XP_008334946.1	FALSE	pp	244447.XP_008305996.1 (pp) 244447.XP_008334946.1	0.06			0.208			0.043	0.424	0.287
pp	244447.XP_008306083.1 (pp) 244447.XP_008307000.1	FALSE	pp	244447.XP_008306083.1 (pp) 244447.XP_008307000.1	0.455			0.124				0.502
pp	244447.XP_008306083.1 (pp) 244447.XP_008329721.1	FALSE	pp	244447.XP_008306083.1 (pp) 244447.XP_008329721.1	0.475		0.363					0.747	0.305
pp	244447.XP_008306083.1 (pp) 244447.XP_008311014.1	FALSE	pp	244447.XP_008306083.1 (pp) 244447.XP_008311014.1	0.463	0.309						0.616	0.049
pp	244447.XP_008306083.1 (pp) 244447.XP_008318656.1	FALSE	pp	244447.XP_008306083.1 (pp) 244447.XP_008318656.1	0.108		0.414					0.496	0.114
pp	244447.XP_008306083.1 (pp) 244447.XP_008314982.1	FALSE	pp	244447.XP_008306083.1 (pp) 244447.XP_008314982.1	0.587		0.294	0.163				0.762	0.142
pp	244447.XP_008306083.1 (pp) 244447.XP_008317640.1	FALSE	pp	244447.XP_008306083.1 (pp) 244447.XP_008317640.1	0.152							0.491	0.425
pp	244447.XP_008306083.1 (pp) 244447.XP_008324572.1	FALSE	pp	244447.XP_008306083.1 (pp) 244447.XP_008324572.1	0.465							0.596	0.276
pp	244447.XP_008306083.1 (pp) 244447.XP_008315627.1	FALSE	pp	244447.XP_008306083.1 (pp) 244447.XP_008315627.1	0.718							0.724	0.062
pp	244447.XP_008306083.1 (pp) 244447.XP_008330157.1	FALSE	pp	244447.XP_008306083.1 (pp) 244447.XP_008330157.1	0.124		0.541	0.658				0.854	0.07
pp	244447.XP_008306083.1 (pp) 244447.XP_008322337.1	FALSE	pp	244447.XP_008306083.1 (pp) 244447.XP_008322337.1	0.475		0.363					0.747	0.305
pp	244447.XP_008306083.1 (pp) 244447.XP_008331579.1	FALSE	pp	244447.XP_008306083.1 (pp) 244447.XP_008331579.1	0.378			0.394			0.113	0.636
pp	244447.XP_008306083.1 (pp) 244447.XP_008330371.1	FALSE	pp	244447.XP_008306083.1 (pp) 244447.XP_008330371.1	0.59			0.052				0.6	0.055
pp	244447.XP_008306083.1 (pp) 244447.XP_008314516.1	FALSE	pp	244447.XP_008306083.1 (pp) 244447.XP_008314516.1	0.851		0.919	0.913				0.999	0.687
pp	244447.XP_008306083.1 (pp) 244447.XP_008311839.1	FALSE	pp	244447.XP_008306083.1 (pp) 244447.XP_008311839.1	0.219		0.632	0.75				0.921
pp	244447.XP_008306083.1 (pp) 244447.XP_008328948.1	FALSE	pp	244447.XP_008306083.1 (pp) 244447.XP_008328948.1	0.587		0.294	0.163				0.762	0.142
pp	244447.XP_008306083.1 (pp) 244447.XP_008325258.1	FALSE	pp	244447.XP_008306083.1 (pp) 244447.XP_008325258.1	0.5							0.499
pp	244447.XP_008306083.1 (pp) 244447.XP_008321968.1	FALSE	pp	244447.XP_008306083.1 (pp) 244447.XP_008321968.1	0.298		0.489	0.505				0.809	0.055
pp	244447.XP_008306083.1 (pp) 244447.XP_008320130.1	FALSE	pp	244447.XP_008306083.1 (pp) 244447.XP_008320130.1	0.165		0.528					0.72	0.348
pp	244447.XP_008306083.1 (pp) 244447.XP_008334642.1	FALSE	pp	244447.XP_008306083.1 (pp) 244447.XP_008334642.1	0.099		0.294	0.163				0.44	0.073
pp	244447.XP_008306083.1 (pp) 244447.XP_008334365.1	FALSE	pp	244447.XP_008306083.1 (pp) 244447.XP_008334365.1	0.5			0.045				0.509	0.055
pp	244447.XP_008306083.1 (pp) 244447.XP_008329252.1	FALSE	pp	244447.XP_008306083.1 (pp) 244447.XP_008329252.1	0.268	0.269		0.141				0.573	0.181
pp	244447.XP_008306083.1 (pp) 244447.XP_008335381.1	FALSE	pp	244447.XP_008306083.1 (pp) 244447.XP_008335381.1	0.06	0.23						0.43	0.276
pp	244447.XP_008306153.1 (pp) 244447.XP_008319227.1	FALSE	pp	244447.XP_008306153.1 (pp) 244447.XP_008319227.1	0.06		0.65					0.661	0.053
pp	244447.XP_008306128.1 (pp) 244447.XP_008311857.1	FALSE	pp	244447.XP_008306128.1 (pp) 244447.XP_008311857.1								0.441	0.441
pp	244447.XP_008306153.1 (pp) 244447.XP_008333909.1	FALSE	pp	244447.XP_008306153.1 (pp) 244447.XP_008333909.1			0.65					0.658	0.065
pp	244447.XP_008306153.1 (pp) 244447.XP_008333504.1	FALSE	pp	244447.XP_008306153.1 (pp) 244447.XP_008333504.1			0.65					0.658	0.065
pp	244447.XP_008306153.1 (pp) 244447.XP_008311977.1	FALSE	pp	244447.XP_008306153.1 (pp) 244447.XP_008311977.1			0.832					0.852	0.159
pp	244447.XP_008306153.1 (pp) 244447.XP_008319276.1	FALSE	pp	244447.XP_008306153.1 (pp) 244447.XP_008319276.1	0.065		0.217	0.098				0.402	0.202
pp	244447.XP_008306161.1 (pp) 244447.XP_008316182.1	FALSE	pp	244447.XP_008306161.1 (pp) 244447.XP_008316182.1	0.061		0.217	0.317				0.458	0.049
pp	244447.XP_008306153.1 (pp) 244447.XP_008326212.1	FALSE	pp	244447.XP_008306153.1 (pp) 244447.XP_008326212.1	0.05		0.688	0.111				0.746	0.15
pp	244447.XP_008306161.1 (pp) 244447.XP_008334925.1	FALSE	pp	244447.XP_008306161.1 (pp) 244447.XP_008334925.1	0.618							0.618
pp	244447.XP_008306161.1 (pp) 244447.XP_008334600.1	FALSE	pp	244447.XP_008306161.1 (pp) 244447.XP_008334600.1	0.061		0.252	0.254				0.437	0.053
pp	244447.XP_008306161.1 (pp) 244447.XP_008320173.1	FALSE	pp	244447.XP_008306161.1 (pp) 244447.XP_008320173.1	0.059		0.138	0.075				0.41	0.307
pp	244447.XP_008306161.1 (pp) 244447.XP_008307031.1	FALSE	pp	244447.XP_008306161.1 (pp) 244447.XP_008307031.1			0.479	0.132				0.737	0.466
pp	244447.XP_008306161.1 (pp) 244447.XP_008330934.1	FALSE	pp	244447.XP_008306161.1 (pp) 244447.XP_008330934.1	0.096		0.156	0.134				0.42	0.227
pp	244447.XP_008306161.1 (pp) 244447.XP_008320731.1	FALSE	pp	244447.XP_008306161.1 (pp) 244447.XP_008320731.1	0.085		0.252	0.418				0.572	0.053
pp	244447.XP_008306161.1 (pp) 244447.XP_008330932.1	FALSE	pp	244447.XP_008306161.1 (pp) 244447.XP_008330932.1	0.051		0.382	0.277				0.56	0.086
pp	244447.XP_008306161.1 (pp) 244447.XP_008325591.1	FALSE	pp	244447.XP_008306161.1 (pp) 244447.XP_008325591.1	0.105		0.22	0.188			0.042	0.594	0.369
pp	244447.XP_008306161.1 (pp) 244447.XP_008329948.1	FALSE	pp	244447.XP_008306161.1 (pp) 244447.XP_008329948.1	0.061		0.396	0.127				0.488	0.088
pp	244447.XP_008306161.1 (pp) 244447.XP_008330558.1	FALSE	pp	244447.XP_008306161.1 (pp) 244447.XP_008330558.1	0.717			0.394			0.043	0.918	0.562
pp	244447.XP_008306161.1 (pp) 244447.XP_008331273.1	FALSE	pp	244447.XP_008306161.1 (pp) 244447.XP_008331273.1	0.165		0.22					0.556	0.374
pp	244447.XP_008306161.1 (pp) 244447.XP_008331097.1	FALSE	pp	244447.XP_008306161.1 (pp) 244447.XP_008331097.1	0.061							0.511	0.501
pp	244447.XP_008306161.1 (pp) 244447.XP_008308396.1	FALSE	pp	244447.XP_008306161.1 (pp) 244447.XP_008308396.1	0.062			0.077				0.596	0.571
pp	244447.XP_008306161.1 (pp) 244447.XP_008324187.1	FALSE	pp	244447.XP_008306161.1 (pp) 244447.XP_008324187.1	0.061		0.396	0.053				0.438	0.078
pp	244447.XP_008306161.1 (pp) 244447.XP_008315011.1	FALSE	pp	244447.XP_008306161.1 (pp) 244447.XP_008315011.1	0.363			0.312				0.587	0.135
pp	244447.XP_008306161.1 (pp) 244447.XP_008311248.1	FALSE	pp	244447.XP_008306161.1 (pp) 244447.XP_008311248.1	0.491		0.393	0.478			0.042	0.896	0.433
pp	244447.XP_008306161.1 (pp) 244447.XP_008331504.1	FALSE	pp	244447.XP_008306161.1 (pp) 244447.XP_008331504.1	0.379			0.163				0.458
pp	244447.XP_008306161.1 (pp) 244447.XP_008330837.1	FALSE	pp	244447.XP_008306161.1 (pp) 244447.XP_008330837.1	0.208		0.22	0.211			0.042	0.595	0.268
pp	244447.XP_008306161.1 (pp) 244447.XP_008325258.1	FALSE	pp	244447.XP_008306161.1 (pp) 244447.XP_008325258.1	0.092		0.396	0.211				0.543	0.069
pp	244447.XP_008306328.1 (pp) 244447.XP_008318016.1	FALSE	pp	244447.XP_008306328.1 (pp) 244447.XP_008318016.1	0.082							0.413	0.387
pp	244447.XP_008306161.1 (pp) 244447.XP_008314263.1	FALSE	pp	244447.XP_008306161.1 (pp) 244447.XP_008314263.1	0.718			0.404				0.919	0.56
pp	244447.XP_008306328.1 (pp) 244447.XP_008321565.1	FALSE	pp	244447.XP_008306328.1 (pp) 244447.XP_008321565.1								0.663	0.663
pp	244447.XP_008306328.1 (pp) 244447.XP_008315844.1	FALSE	pp	244447.XP_008306328.1 (pp) 244447.XP_008315844.1				0.099				0.806	0.794
pp	244447.XP_008306328.1 (pp) 244447.XP_008311548.1	FALSE	pp	244447.XP_008306328.1 (pp) 244447.XP_008311548.1				0.427				0.426
pp	244447.XP_008306328.1 (pp) 244447.XP_008309942.1	FALSE	pp	244447.XP_008306328.1 (pp) 244447.XP_008309942.1				0.427				0.426
pp	244447.XP_008306161.1 (pp) 244447.XP_008311208.1	FALSE	pp	244447.XP_008306161.1 (pp) 244447.XP_008311208.1	0.061		0.368	0.418				0.646	0.097
pp	244447.XP_008306328.1 (pp) 244447.XP_008327006.1	FALSE	pp	244447.XP_008306328.1 (pp) 244447.XP_008327006.1	0.061			0.099				0.529	0.489
pp	244447.XP_008306328.1 (pp) 244447.XP_008319465.1	FALSE	pp	244447.XP_008306328.1 (pp) 244447.XP_008319465.1								0.434	0.434
pp	244447.XP_008306328.1 (pp) 244447.XP_008333319.1	FALSE	pp	244447.XP_008306328.1 (pp) 244447.XP_008333319.1	0.06							0.496	0.486
pp	244447.XP_008306328.1 (pp) 244447.XP_008309158.1	FALSE	pp	244447.XP_008306328.1 (pp) 244447.XP_008309158.1	0.06		0.272	0.242				0.521	0.187
pp	244447.XP_008306328.1 (pp) 244447.XP_008328582.1	FALSE	pp	244447.XP_008306328.1 (pp) 244447.XP_008328582.1								0.414	0.415
pp	244447.XP_008306328.1 (pp) 244447.XP_008312651.1	FALSE	pp	244447.XP_008306328.1 (pp) 244447.XP_008312651.1	0.048		0.213	0.316				0.463	0.077
pp	244447.XP_008306328.1 (pp) 244447.XP_008328355.1	FALSE	pp	244447.XP_008306328.1 (pp) 244447.XP_008328355.1	0.061			0.058				0.481	0.461
pp	244447.XP_008306328.1 (pp) 244447.XP_008319127.1	FALSE	pp	244447.XP_008306328.1 (pp) 244447.XP_008319127.1	0.062							0.655	0.648
pp	244447.XP_008306328.1 (pp) 244447.XP_008320581.1	FALSE	pp	244447.XP_008306328.1 (pp) 244447.XP_008320581.1	0.061		0.213	0.316				0.517	0.158
pp	244447.XP_008306328.1 (pp) 244447.XP_008333569.1	FALSE	pp	244447.XP_008306328.1 (pp) 244447.XP_008333569.1	0.048		0.539	0.782				0.97	0.729
pp	244447.XP_008306385.1 (pp) 244447.XP_008308684.1	FALSE	pp	244447.XP_008306385.1 (pp) 244447.XP_008308684.1	0.06			0.299				0.709	0.595
pp	244447.XP_008306328.1 (pp) 244447.XP_008331644.1	FALSE	pp	244447.XP_008306328.1 (pp) 244447.XP_008331644.1								0.552	0.552
pp	244447.XP_008306328.1 (pp) 244447.XP_008308687.1	FALSE	pp	244447.XP_008306328.1 (pp) 244447.XP_008308687.1	0.061			0.071				0.429	0.399
pp	244447.XP_008306375.1 (pp) 244447.XP_008329754.1	FALSE	pp	244447.XP_008306375.1 (pp) 244447.XP_008329754.1	0.06			0.249				0.498	0.347
pp	244447.XP_008306385.1 (pp) 244447.XP_008328196.1	FALSE	pp	244447.XP_008306385.1 (pp) 244447.XP_008328196.1	0.064		0.838	0.385				0.908	0.139
pp	244447.XP_008306385.1 (pp) 244447.XP_008317106.1	FALSE	pp	244447.XP_008306385.1 (pp) 244447.XP_008317106.1	0.061			0.139				0.519	0.453
pp	244447.XP_008306328.1 (pp) 244447.XP_008334946.1	FALSE	pp	244447.XP_008306328.1 (pp) 244447.XP_008334946.1	0.048		0.539	0.782				0.97	0.729
pp	244447.XP_008306375.1 (pp) 244447.XP_008321458.1	FALSE	pp	244447.XP_008306375.1 (pp) 244447.XP_008321458.1			0.554	0.069				0.573	0.056
pp	244447.XP_008306375.1 (pp) 244447.XP_008315324.1	FALSE	pp	244447.XP_008306375.1 (pp) 244447.XP_008315324.1			0.539	0.047				0.541
pp	244447.XP_008306375.1 (pp) 244447.XP_008315881.1	FALSE	pp	244447.XP_008306375.1 (pp) 244447.XP_008315881.1			0.554					0.557	0.049
pp	244447.XP_008306385.1 (pp) 244447.XP_008329257.1	FALSE	pp	244447.XP_008306385.1 (pp) 244447.XP_008329257.1	0.061			0.259				0.51	0.353
pp	244447.XP_008306385.1 (pp) 244447.XP_008307750.1	FALSE	pp	244447.XP_008306385.1 (pp) 244447.XP_008307750.1	0.18		0.476	0.532				0.894	0.538
pp	244447.XP_008306385.1 (pp) 244447.XP_008329413.1	FALSE	pp	244447.XP_008306385.1 (pp) 244447.XP_008329413.1	0.06		0.484					0.675	0.385
pp	244447.XP_008306385.1 (pp) 244447.XP_008318085.1	FALSE	pp	244447.XP_008306385.1 (pp) 244447.XP_008318085.1	0.062			0.405				0.447	0.089
pp	244447.XP_008306385.1 (pp) 244447.XP_008331927.1	FALSE	pp	244447.XP_008306385.1 (pp) 244447.XP_008331927.1			0.362	0.072				0.477	0.189
pp	244447.XP_008306385.1 (pp) 244447.XP_008330934.1	FALSE	pp	244447.XP_008306385.1 (pp) 244447.XP_008330934.1	0.06			0.259				0.451	0.276
pp	244447.XP_008306385.1 (pp) 244447.XP_008330847.1	FALSE	pp	244447.XP_008306385.1 (pp) 244447.XP_008330847.1	0.07			0.236				0.655	0.554
pp	244447.XP_008306385.1 (pp) 244447.XP_008331628.1	FALSE	pp	244447.XP_008306385.1 (pp) 244447.XP_008331628.1	0.098							0.589	0.564
pp	244447.XP_008306385.1 (pp) 244447.XP_008331504.1	FALSE	pp	244447.XP_008306385.1 (pp) 244447.XP_008331504.1	0.125			0.404				0.532	0.175
pp	244447.XP_008306385.1 (pp) 244447.XP_008316255.1	FALSE	pp	244447.XP_008306385.1 (pp) 244447.XP_008316255.1	0.062			0.109				0.496	0.446
pp	244447.XP_008306385.1 (pp) 244447.XP_008308685.1	FALSE	pp	244447.XP_008306385.1 (pp) 244447.XP_008308685.1	0.061		0.456	0.259				0.59	0.045
pp	244447.XP_008306385.1 (pp) 244447.XP_008327564.1	FALSE	pp	244447.XP_008306385.1 (pp) 244447.XP_008327564.1	0.184			0.145				0.65	0.539
pp	244447.XP_008306385.1 (pp) 244447.XP_008326969.1	FALSE	pp	244447.XP_008306385.1 (pp) 244447.XP_008326969.1	0.086			0.075				0.4	0.348
pp	244447.XP_008306385.1 (pp) 244447.XP_008321430.1	FALSE	pp	244447.XP_008306385.1 (pp) 244447.XP_008321430.1	0.116			0.098				0.433	0.347
pp	244447.XP_008306385.1 (pp) 244447.XP_008306664.1	FALSE	pp	244447.XP_008306385.1 (pp) 244447.XP_008306664.1	0.06		0.475	0.404				0.749	0.248
pp	244447.XP_008306385.1 (pp) 244447.XP_008332706.1	FALSE	pp	244447.XP_008306385.1 (pp) 244447.XP_008332706.1			0.487	0.079				0.668	0.354
pp	244447.XP_008306385.1 (pp) 244447.XP_008319420.1	FALSE	pp	244447.XP_008306385.1 (pp) 244447.XP_008319420.1			0.123	0.43				0.486	0.056
pp	244447.XP_008306398.1 (pp) 244447.XP_008313453.1	FALSE	pp	244447.XP_008306398.1 (pp) 244447.XP_008313453.1	0.183			0.198				0.534	0.346
pp	244447.XP_008306398.1 (pp) 244447.XP_008331504.1	FALSE	pp	244447.XP_008306398.1 (pp) 244447.XP_008331504.1	0.223			0.409				0.522	0.044
pp	244447.XP_008306398.1 (pp) 244447.XP_008318085.1	FALSE	pp	244447.XP_008306398.1 (pp) 244447.XP_008318085.1	0.062			0.375				0.414	0.082
pp	244447.XP_008306398.1 (pp) 244447.XP_008315011.1	FALSE	pp	244447.XP_008306398.1 (pp) 244447.XP_008315011.1	0.699			0.423				0.863	0.276
pp	244447.XP_008306398.1 (pp) 244447.XP_008326969.1	FALSE	pp	244447.XP_008306398.1 (pp) 244447.XP_008326969.1	0.592			0.407				0.757	0.077
pp	244447.XP_008306398.1 (pp) 244447.XP_008330902.1	FALSE	pp	244447.XP_008306398.1 (pp) 244447.XP_008330902.1	0.183			0.407				0.494
pp	244447.XP_008306398.1 (pp) 244447.XP_008321265.1	FALSE	pp	244447.XP_008306398.1 (pp) 244447.XP_008321265.1	0.082			0.418				0.442
pp	244447.XP_008306398.1 (pp) 244447.XP_008328196.1	FALSE	pp	244447.XP_008306398.1 (pp) 244447.XP_008328196.1	0.12			0.409				0.457
pp	244447.XP_008306398.1 (pp) 244447.XP_008314261.1	FALSE	pp	244447.XP_008306398.1 (pp) 244447.XP_008314261.1	0.193			0.127				0.499	0.347
pp	244447.XP_008306404.1 (pp) 244447.XP_008328740.1	FALSE	pp	244447.XP_008306404.1 (pp) 244447.XP_008328740.1	0.061		0.229	0.26				0.487	0.156
pp	244447.XP_008306398.1 (pp) 244447.XP_008329257.1	FALSE	pp	244447.XP_008306398.1 (pp) 244447.XP_008329257.1	0.061			0.391				0.404	0.042
pp	244447.XP_008306404.1 (pp) 244447.XP_008322335.1	FALSE	pp	244447.XP_008306404.1 (pp) 244447.XP_008322335.1			0.477					0.488	0.062
pp	244447.XP_008306404.1 (pp) 244447.XP_008332548.1	FALSE	pp	244447.XP_008306404.1 (pp) 244447.XP_008332548.1	0.494		0.837	0.139				0.977	0.722
pp	244447.XP_008306404.1 (pp) 244447.XP_008334719.1	FALSE	pp	244447.XP_008306404.1 (pp) 244447.XP_008334719.1	0.08		0.228	0.1				0.539	0.365
pp	244447.XP_008306404.1 (pp) 244447.XP_008308256.1	FALSE	pp	244447.XP_008306404.1 (pp) 244447.XP_008308256.1	0.267			0.044				0.766	0.693
pp	244447.XP_008306404.1 (pp) 244447.XP_008306988.1	FALSE	pp	244447.XP_008306404.1 (pp) 244447.XP_008306988.1	0.051		0.544					0.592	0.133
pp	244447.XP_008306404.1 (pp) 244447.XP_008314249.1	FALSE	pp	244447.XP_008306404.1 (pp) 244447.XP_008314249.1	0.129		0.253	0.236				0.573	0.243
pp	244447.XP_008306404.1 (pp) 244447.XP_008312019.1	FALSE	pp	244447.XP_008306404.1 (pp) 244447.XP_008312019.1	0.116		0.605	0.771				0.982	0.808
pp	244447.XP_008306404.1 (pp) 244447.XP_008336228.1	FALSE	pp	244447.XP_008306404.1 (pp) 244447.XP_008336228.1	0.185		0.837					0.905	0.348
pp	244447.XP_008306404.1 (pp) 244447.XP_008318144.1	FALSE	pp	244447.XP_008306404.1 (pp) 244447.XP_008318144.1	0.062			0.405				0.623	0.379
pp	244447.XP_008306404.1 (pp) 244447.XP_008319492.1	FALSE	pp	244447.XP_008306404.1 (pp) 244447.XP_008319492.1	0.349		0.837	0.205				0.973	0.723
pp	244447.XP_008306409.1 (pp) 244447.XP_008322813.1	FALSE	pp	244447.XP_008306409.1 (pp) 244447.XP_008322813.1								0.532	0.532
pp	244447.XP_008306404.1 (pp) 244447.XP_008326242.1	FALSE	pp	244447.XP_008306404.1 (pp) 244447.XP_008326242.1	0.243							0.484	0.347
pp	244447.XP_008306404.1 (pp) 244447.XP_008306409.1	FALSE	pp	244447.XP_008306404.1 (pp) 244447.XP_008306409.1	0.06							0.552	0.543
pp	244447.XP_008306404.1 (pp) 244447.XP_008335381.1	FALSE	pp	244447.XP_008306404.1 (pp) 244447.XP_008335381.1	0.298		0.837	0.139				0.963	0.674
pp	244447.XP_008306404.1 (pp) 244447.XP_008324759.1	FALSE	pp	244447.XP_008306404.1 (pp) 244447.XP_008324759.1	0.219		0.837	0.139				0.963	0.703
pp	244447.XP_008306415.1 (pp) 244447.XP_008322337.1	FALSE	pp	244447.XP_008306415.1 (pp) 244447.XP_008322337.1	0.06			0.352				0.415	0.118
pp	244447.XP_008306409.1 (pp) 244447.XP_008320314.1	FALSE	pp	244447.XP_008306409.1 (pp) 244447.XP_008320314.1				0.424				0.424
pp	244447.XP_008306409.1 (pp) 244447.XP_008325764.1	FALSE	pp	244447.XP_008306409.1 (pp) 244447.XP_008325764.1	0.06							0.437	0.426
pp	244447.XP_008306409.1 (pp) 244447.XP_008308685.1	FALSE	pp	244447.XP_008306409.1 (pp) 244447.XP_008308685.1	0.06							0.613	0.606
pp	244447.XP_008306409.1 (pp) 244447.XP_008319465.1	FALSE	pp	244447.XP_008306409.1 (pp) 244447.XP_008319465.1	0.061							0.442	0.431
pp	244447.XP_008306479.1 (pp) 244447.XP_008326122.1	FALSE	pp	244447.XP_008306479.1 (pp) 244447.XP_008326122.1			0.42	0.057				0.429
pp	244447.XP_008306415.1 (pp) 244447.XP_008329721.1	FALSE	pp	244447.XP_008306415.1 (pp) 244447.XP_008329721.1	0.06			0.352				0.415	0.118
pp	244447.XP_008306415.1 (pp) 244447.XP_008328179.1	FALSE	pp	244447.XP_008306415.1 (pp) 244447.XP_008328179.1								0.514	0.514
pp	244447.XP_008306448.1 (pp) 244447.XP_008335239.1	FALSE	pp	244447.XP_008306448.1 (pp) 244447.XP_008335239.1								0.532	0.532
pp	244447.XP_008306479.1 (pp) 244447.XP_008314235.1	FALSE	pp	244447.XP_008306479.1 (pp) 244447.XP_008314235.1	0.06		0.351	0.356				0.594	0.09
pp	244447.XP_008306415.1 (pp) 244447.XP_008308075.1	FALSE	pp	244447.XP_008306415.1 (pp) 244447.XP_008308075.1	0.061			0.046				0.484	0.471
pp	244447.XP_008306415.1 (pp) 244447.XP_008320590.1	FALSE	pp	244447.XP_008306415.1 (pp) 244447.XP_008320590.1								0.426	0.427
pp	244447.XP_008306415.1 (pp) 244447.XP_008325764.1	FALSE	pp	244447.XP_008306415.1 (pp) 244447.XP_008325764.1				0.101				0.408	0.369
pp	244447.XP_008306415.1 (pp) 244447.XP_008330211.1	FALSE	pp	244447.XP_008306415.1 (pp) 244447.XP_008330211.1								0.662	0.662
pp	244447.XP_008306415.1 (pp) 244447.XP_008311659.1	FALSE	pp	244447.XP_008306415.1 (pp) 244447.XP_008311659.1								0.662	0.662
pp	244447.XP_008306448.1 (pp) 244447.XP_008319635.1	FALSE	pp	244447.XP_008306448.1 (pp) 244447.XP_008319635.1				0.206				0.457	0.345
pp	244447.XP_008306448.1 (pp) 244447.XP_008333319.1	FALSE	pp	244447.XP_008306448.1 (pp) 244447.XP_008333319.1	0.051			0.206				0.483	0.37
pp	244447.XP_008306448.1 (pp) 244447.XP_008309158.1	FALSE	pp	244447.XP_008306448.1 (pp) 244447.XP_008309158.1			0.265	0.215				0.428	0.089
pp	244447.XP_008306448.1 (pp) 244447.XP_008319127.1	FALSE	pp	244447.XP_008306448.1 (pp) 244447.XP_008319127.1								0.61	0.61
pp	244447.XP_008306479.1 (pp) 244447.XP_008313267.1	FALSE	pp	244447.XP_008306479.1 (pp) 244447.XP_008313267.1	0.058		0.458	0.099				0.533	0.106
pp	244447.XP_008306479.1 (pp) 244447.XP_008311601.1	FALSE	pp	244447.XP_008306479.1 (pp) 244447.XP_008311601.1	0.052		0.5	0.13				0.574	0.09
pp	244447.XP_008306479.1 (pp) 244447.XP_008314083.1	FALSE	pp	244447.XP_008306479.1 (pp) 244447.XP_008314083.1			0.398	0.132			0.042	0.507	0.132
pp	244447.XP_008306479.1 (pp) 244447.XP_008316446.1	FALSE	pp	244447.XP_008306479.1 (pp) 244447.XP_008316446.1	0.06		0.434	0.139				0.542	0.12
pp	244447.XP_008306479.1 (pp) 244447.XP_008327240.1	FALSE	pp	244447.XP_008306479.1 (pp) 244447.XP_008327240.1	0.06		0.538	0.139				0.68	0.247
pp	244447.XP_008306479.1 (pp) 244447.XP_008330735.1	FALSE	pp	244447.XP_008306479.1 (pp) 244447.XP_008330735.1			0.155	0.076				0.446	0.348
pp	244447.XP_008306479.1 (pp) 244447.XP_008314721.1	FALSE	pp	244447.XP_008306479.1 (pp) 244447.XP_008314721.1	0.059		0.361	0.089				0.41	0.051
pp	244447.XP_008306479.1 (pp) 244447.XP_008324266.1	FALSE	pp	244447.XP_008306479.1 (pp) 244447.XP_008324266.1	0.061		0.471	0.13				0.555	0.093
pp	244447.XP_008306479.1 (pp) 244447.XP_008323458.1	FALSE	pp	244447.XP_008306479.1 (pp) 244447.XP_008323458.1			0.54	0.16				0.629	0.118
pp	244447.XP_008306479.1 (pp) 244447.XP_008307377.1	FALSE	pp	244447.XP_008306479.1 (pp) 244447.XP_008307377.1	0.06		0.53	0.125				0.762	0.459
pp	244447.XP_008306479.1 (pp) 244447.XP_008313855.1	FALSE	pp	244447.XP_008306479.1 (pp) 244447.XP_008313855.1	0.061		0.478	0.209				0.716	0.356
pp	244447.XP_008306479.1 (pp) 244447.XP_008315881.1	FALSE	pp	244447.XP_008306479.1 (pp) 244447.XP_008315881.1	0.06		0.902	0.16				0.959	0.534
pp	244447.XP_008306479.1 (pp) 244447.XP_008316525.1	FALSE	pp	244447.XP_008306479.1 (pp) 244447.XP_008316525.1			0.091	0.131				0.604	0.539
pp	244447.XP_008306479.1 (pp) 244447.XP_008325328.1	FALSE	pp	244447.XP_008306479.1 (pp) 244447.XP_008325328.1			0.5	0.417				0.732	0.156
pp	244447.XP_008306479.1 (pp) 244447.XP_008332286.1	FALSE	pp	244447.XP_008306479.1 (pp) 244447.XP_008332286.1	0.062		0.256	0.195				0.403	0.063
pp	244447.XP_008306479.1 (pp) 244447.XP_008314648.1	FALSE	pp	244447.XP_008306479.1 (pp) 244447.XP_008314648.1			0.53	0.156				0.675	0.248
pp	244447.XP_008306479.1 (pp) 244447.XP_008328442.1	FALSE	pp	244447.XP_008306479.1 (pp) 244447.XP_008328442.1	0.058		0.391	0.099				0.566	0.261
pp	244447.XP_008306479.1 (pp) 244447.XP_008323166.1	FALSE	pp	244447.XP_008306479.1 (pp) 244447.XP_008323166.1			0.42	0.057				0.429
pp	244447.XP_008306479.1 (pp) 244447.XP_008307022.1	FALSE	pp	244447.XP_008306479.1 (pp) 244447.XP_008307022.1	0.061		0.226	0.158				0.549	0.351
pp	244447.XP_008306479.1 (pp) 244447.XP_008334481.1	FALSE	pp	244447.XP_008306479.1 (pp) 244447.XP_008334481.1			0.54	0.094				0.581	0.076
pp	244447.XP_008306479.1 (pp) 244447.XP_008332534.1	FALSE	pp	244447.XP_008306479.1 (pp) 244447.XP_008332534.1	0.06		0.478	0.139				0.584	0.132
pp	244447.XP_008306479.1 (pp) 244447.XP_008315324.1	FALSE	pp	244447.XP_008306479.1 (pp) 244447.XP_008315324.1	0.126		0.491	0.057				0.594	0.147
pp	244447.XP_008306479.1 (pp) 244447.XP_008327550.1	FALSE	pp	244447.XP_008306479.1 (pp) 244447.XP_008327550.1	0.062		0.472	0.121				0.526
pp	244447.XP_008306479.1 (pp) 244447.XP_008311248.1	FALSE	pp	244447.XP_008306479.1 (pp) 244447.XP_008311248.1			0.471	0.301				0.736	0.345
pp	244447.XP_008306479.1 (pp) 244447.XP_008313001.1	FALSE	pp	244447.XP_008306479.1 (pp) 244447.XP_008313001.1	0.059		0.365	0.161				0.628	0.347
pp	244447.XP_008306479.1 (pp) 244447.XP_008312128.1	FALSE	pp	244447.XP_008306479.1 (pp) 244447.XP_008312128.1	0.058		0.386	0.052				0.41	0.051
pp	244447.XP_008306479.1 (pp) 244447.XP_008314968.1	FALSE	pp	244447.XP_008306479.1 (pp) 244447.XP_008314968.1	0.062		0.256	0.195				0.403	0.063
pp	244447.XP_008306479.1 (pp) 244447.XP_008310449.1	FALSE	pp	244447.XP_008306479.1 (pp) 244447.XP_008310449.1			0.483	0.099				0.584	0.18
pp	244447.XP_008306479.1 (pp) 244447.XP_008321458.1	FALSE	pp	244447.XP_008306479.1 (pp) 244447.XP_008321458.1	0.057		0.53	0.317				0.845	0.55
pp	244447.XP_008306516.1 (pp) 244447.XP_008328740.1	FALSE	pp	244447.XP_008306516.1 (pp) 244447.XP_008328740.1	0.06		0.432	0.136				0.598	0.233
pp	244447.XP_008306479.1 (pp) 244447.XP_008313669.1	FALSE	pp	244447.XP_008306479.1 (pp) 244447.XP_008313669.1	0.06		0.539	0.131				0.59
pp	244447.XP_008306516.1 (pp) 244447.XP_008314296.1	FALSE	pp	244447.XP_008306516.1 (pp) 244447.XP_008314296.1				0.046				0.436	0.434
pp	244447.XP_008306516.1 (pp) 244447.XP_008314235.1	FALSE	pp	244447.XP_008306516.1 (pp) 244447.XP_008314235.1	0.062			0.053				0.665	0.654
pp	244447.XP_008306664.1 (pp) 244447.XP_008308684.1	FALSE	pp	244447.XP_008306664.1 (pp) 244447.XP_008308684.1	0.061		0.486	0.164				0.609	0.147
pp	244447.XP_008306516.1 (pp) 244447.XP_008316386.1	FALSE	pp	244447.XP_008306516.1 (pp) 244447.XP_008316386.1	0.06		0.678	0.043				0.685
pp	244447.XP_008306664.1 (pp) 244447.XP_008314366.1	FALSE	pp	244447.XP_008306664.1 (pp) 244447.XP_008314366.1	0.059							0.467	0.457
pp	244447.XP_008306664.1 (pp) 244447.XP_008328196.1	FALSE	pp	244447.XP_008306664.1 (pp) 244447.XP_008328196.1	0.06		0.475	0.404				0.787	0.364
pp	244447.XP_008306664.1 (pp) 244447.XP_008326012.1	FALSE	pp	244447.XP_008306664.1 (pp) 244447.XP_008326012.1	0.058		0.451	0.157				0.541	0.073
pp	244447.XP_008306664.1 (pp) 244447.XP_008312483.1	FALSE	pp	244447.XP_008306664.1 (pp) 244447.XP_008312483.1	0.06		0.521	0.194				0.614	0.064
pp	244447.XP_008306664.1 (pp) 244447.XP_008334659.1	FALSE	pp	244447.XP_008306664.1 (pp) 244447.XP_008334659.1				0.05				0.45	0.445
pp	244447.XP_008306664.1 (pp) 244447.XP_008307785.1	FALSE	pp	244447.XP_008306664.1 (pp) 244447.XP_008307785.1	0.112		0.404	0.311				0.648	0.15
pp	244447.XP_008306664.1 (pp) 244447.XP_008307750.1	FALSE	pp	244447.XP_008306664.1 (pp) 244447.XP_008307750.1	0.061		0.287	0.272				0.546	0.18
pp	244447.XP_008306664.1 (pp) 244447.XP_008319127.1	FALSE	pp	244447.XP_008306664.1 (pp) 244447.XP_008319127.1	0.062							0.446	0.434
pp	244447.XP_008306664.1 (pp) 244447.XP_008320731.1	FALSE	pp	244447.XP_008306664.1 (pp) 244447.XP_008320731.1	0.073		0.19	0.045				0.633	0.549
pp	244447.XP_008306664.1 (pp) 244447.XP_008328582.1	FALSE	pp	244447.XP_008306664.1 (pp) 244447.XP_008328582.1	0.061		0.444	0.229				0.596	0.116
pp	244447.XP_008306664.1 (pp) 244447.XP_008316907.1	FALSE	pp	244447.XP_008306664.1 (pp) 244447.XP_008316907.1				0.053				0.564	0.559
pp	244447.XP_008306664.1 (pp) 244447.XP_008315474.1	FALSE	pp	244447.XP_008306664.1 (pp) 244447.XP_008315474.1	0.049			0.05				0.454	0.445
pp	244447.XP_008306664.1 (pp) 244447.XP_008307744.1	FALSE	pp	244447.XP_008306664.1 (pp) 244447.XP_008307744.1	0.06		0.346					0.402	0.106
pp	244447.XP_008306686.1 (pp) 244447.XP_008335602.1	FALSE	pp	244447.XP_008306686.1 (pp) 244447.XP_008335602.1	0.058							0.545	0.537
pp	244447.XP_008306686.1 (pp) 244447.XP_008311866.1	FALSE	pp	244447.XP_008306686.1 (pp) 244447.XP_008311866.1	0.095		0.255	0.273				0.503	0.106
pp	244447.XP_008306664.1 (pp) 244447.XP_008325266.1	FALSE	pp	244447.XP_008306664.1 (pp) 244447.XP_008325266.1			0.517	0.259				0.643	0.085
pp	244447.XP_008306686.1 (pp) 244447.XP_008336757.1	FALSE	pp	244447.XP_008306686.1 (pp) 244447.XP_008336757.1	0.082		0.248	0.251				0.453	0.068
pp	244447.XP_008306686.1 (pp) 244447.XP_008323871.1	FALSE	pp	244447.XP_008306686.1 (pp) 244447.XP_008323871.1			0.275	0.258				0.477	0.106
pp	244447.XP_008306686.1 (pp) 244447.XP_008327089.1	FALSE	pp	244447.XP_008306686.1 (pp) 244447.XP_008327089.1	0.177		0.312	0.131				0.49	0.087
pp	244447.XP_008306686.1 (pp) 244447.XP_008335606.1	FALSE	pp	244447.XP_008306686.1 (pp) 244447.XP_008335606.1								0.487	0.487
pp	244447.XP_008306686.1 (pp) 244447.XP_008308829.1	FALSE	pp	244447.XP_008306686.1 (pp) 244447.XP_008308829.1	0.109		0.275	0.253				0.502	0.091
pp	244447.XP_008306686.1 (pp) 244447.XP_008315051.1	FALSE	pp	244447.XP_008306686.1 (pp) 244447.XP_008315051.1	0.117		0.224	0.187				0.41	0.067
pp	244447.XP_008306686.1 (pp) 244447.XP_008328740.1	FALSE	pp	244447.XP_008306686.1 (pp) 244447.XP_008328740.1	0.219		0.185	0.166				0.422
pp	244447.XP_008306739.1 (pp) 244447.XP_008323458.1	FALSE	pp	244447.XP_008306739.1 (pp) 244447.XP_008323458.1			0.486	0.301				0.728	0.306
pp	244447.XP_008306739.1 (pp) 244447.XP_008307870.1	FALSE	pp	244447.XP_008306739.1 (pp) 244447.XP_008307870.1	0.111			0.423				0.781	0.608
pp	244447.XP_008306686.1 (pp) 244447.XP_008334590.1	FALSE	pp	244447.XP_008306686.1 (pp) 244447.XP_008334590.1	0.116		0.148	0.309				0.434
pp	244447.XP_008306722.1 (pp) 244447.XP_008332862.1	FALSE	pp	244447.XP_008306722.1 (pp) 244447.XP_008332862.1								0.508	0.508
pp	244447.XP_008306722.1 (pp) 244447.XP_008328224.1	FALSE	pp	244447.XP_008306722.1 (pp) 244447.XP_008328224.1	0.051							0.515	0.51
pp	244447.XP_008306739.1 (pp) 244447.XP_008312625.1	FALSE	pp	244447.XP_008306739.1 (pp) 244447.XP_008312625.1	0.165			0.164				0.47	0.303
pp	244447.XP_008306739.1 (pp) 244447.XP_008328159.1	FALSE	pp	244447.XP_008306739.1 (pp) 244447.XP_008328159.1								0.565	0.565
pp	244447.XP_008306742.1 (pp) 244447.XP_008334058.1	FALSE	pp	244447.XP_008306742.1 (pp) 244447.XP_008334058.1			0.411					0.415	0.048
pp	244447.XP_008306739.1 (pp) 244447.XP_008315481.1	FALSE	pp	244447.XP_008306739.1 (pp) 244447.XP_008315481.1	0.061			0.132				0.546	0.488
pp	244447.XP_008306739.1 (pp) 244447.XP_008328740.1	FALSE	pp	244447.XP_008306739.1 (pp) 244447.XP_008328740.1	0.062		0.345	0.361				0.638	0.187
pp	244447.XP_008306739.1 (pp) 244447.XP_008315844.1	FALSE	pp	244447.XP_008306739.1 (pp) 244447.XP_008315844.1	0.049			0.304				0.681	0.557
pp	244447.XP_008306739.1 (pp) 244447.XP_008332588.1	FALSE	pp	244447.XP_008306739.1 (pp) 244447.XP_008332588.1	0.111			0.423				0.751	0.555
pp	244447.XP_008306739.1 (pp) 244447.XP_008315566.1	FALSE	pp	244447.XP_008306739.1 (pp) 244447.XP_008315566.1	0.193			0.303				0.667	0.456
pp	244447.XP_008306742.1 (pp) 244447.XP_008322335.1	FALSE	pp	244447.XP_008306742.1 (pp) 244447.XP_008322335.1			0.364	0.177				0.454
pp	244447.XP_008306742.1 (pp) 244447.XP_008311601.1	FALSE	pp	244447.XP_008306742.1 (pp) 244447.XP_008311601.1			0.36	0.131				0.486	0.151
pp	244447.XP_008306809.1 (pp) 244447.XP_008322335.1	FALSE	pp	244447.XP_008306809.1 (pp) 244447.XP_008322335.1	0.06		0.477	0.268				0.632	0.099
pp	244447.XP_008306742.1 (pp) 244447.XP_008306988.1	FALSE	pp	244447.XP_008306742.1 (pp) 244447.XP_008306988.1			0.448	0.271				0.58
pp	244447.XP_008306809.1 (pp) 244447.XP_008336190.1	FALSE	pp	244447.XP_008306809.1 (pp) 244447.XP_008336190.1	0.061		0.256	0.259				0.451	0.065
pp	244447.XP_008306809.1 (pp) 244447.XP_008306988.1	FALSE	pp	244447.XP_008306809.1 (pp) 244447.XP_008306988.1	0.06		0.605	0.415				0.778	0.099
pp	244447.XP_008306868.1 (pp) 244447.XP_008316268.1	FALSE	pp	244447.XP_008306868.1 (pp) 244447.XP_008316268.1								0.436	0.436
pp	244447.XP_008306809.1 (pp) 244447.XP_008322379.1	FALSE	pp	244447.XP_008306809.1 (pp) 244447.XP_008322379.1	0.062							0.55	0.54
pp	244447.XP_008306868.1 (pp) 244447.XP_008319420.1	FALSE	pp	244447.XP_008306868.1 (pp) 244447.XP_008319420.1				0.39				0.415	0.081
pp	244447.XP_008306868.1 (pp) 244447.XP_008306870.1	FALSE	pp	244447.XP_008306868.1 (pp) 244447.XP_008306870.1								0.615	0.615
pp	244447.XP_008306809.1 (pp) 244447.XP_008312625.1	FALSE	pp	244447.XP_008306809.1 (pp) 244447.XP_008312625.1	0.061		0.307	0.151				0.401	0.044
pp	244447.XP_008306868.1 (pp) 244447.XP_008318917.1	FALSE	pp	244447.XP_008306868.1 (pp) 244447.XP_008318917.1			0.523	0.093				0.568	0.082
pp	244447.XP_008306868.1 (pp) 244447.XP_008307022.1	FALSE	pp	244447.XP_008306868.1 (pp) 244447.XP_008307022.1	0.062		0.178	0.391				0.524	0.106
pp	244447.XP_008306870.1 (pp) 244447.XP_008306894.1	FALSE	pp	244447.XP_008306870.1 (pp) 244447.XP_008306894.1	0.171							0.6	0.538
pp	244447.XP_008306870.1 (pp) 244447.XP_008307870.1	FALSE	pp	244447.XP_008306870.1 (pp) 244447.XP_008307870.1	0.378							0.61	0.4
pp	244447.XP_008306870.1 (pp) 244447.XP_008324307.1	FALSE	pp	244447.XP_008306870.1 (pp) 244447.XP_008324307.1								0.487	0.488
pp	244447.XP_008306870.1 (pp) 244447.XP_008332588.1	FALSE	pp	244447.XP_008306870.1 (pp) 244447.XP_008332588.1	0.378							0.61	0.4
pp	244447.XP_008306870.1 (pp) 244447.XP_008320601.1	FALSE	pp	244447.XP_008306870.1 (pp) 244447.XP_008320601.1								0.487	0.488
pp	244447.XP_008306870.1 (pp) 244447.XP_008308396.1	FALSE	pp	244447.XP_008306870.1 (pp) 244447.XP_008308396.1	0.061							0.574	0.565
pp	244447.XP_008306870.1 (pp) 244447.XP_008319777.1	FALSE	pp	244447.XP_008306870.1 (pp) 244447.XP_008319777.1	0.061							0.425	0.413
pp	244447.XP_008306870.1 (pp) 244447.XP_008330932.1	FALSE	pp	244447.XP_008306870.1 (pp) 244447.XP_008330932.1	0.164							0.699	0.655
pp	244447.XP_008306894.1 (pp) 244447.XP_008335239.1	FALSE	pp	244447.XP_008306894.1 (pp) 244447.XP_008335239.1	0.105		0.072	0.13				0.41	0.281
pp	244447.XP_008306894.1 (pp) 244447.XP_008309158.1	FALSE	pp	244447.XP_008306894.1 (pp) 244447.XP_008309158.1	0.058		0.345	0.244				0.512	0.078
pp	244447.XP_008306894.1 (pp) 244447.XP_008330932.1	FALSE	pp	244447.XP_008306894.1 (pp) 244447.XP_008330932.1	0.082							0.501	0.479
pp	244447.XP_008306894.1 (pp) 244447.XP_008330847.1	FALSE	pp	244447.XP_008306894.1 (pp) 244447.XP_008330847.1	0.183			0.055	0.363			0.48	0.068
pp	244447.XP_008306894.1 (pp) 244447.XP_008318016.1	FALSE	pp	244447.XP_008306894.1 (pp) 244447.XP_008318016.1	0.165		0.166	0.076				0.45	0.247
pp	244447.XP_008306894.1 (pp) 244447.XP_008326618.1	FALSE	pp	244447.XP_008306894.1 (pp) 244447.XP_008326618.1	0.061			0.083				0.439	0.401
pp	244447.XP_008306894.1 (pp) 244447.XP_008327211.1	FALSE	pp	244447.XP_008306894.1 (pp) 244447.XP_008327211.1	0.082		0.232	0.415				0.565	0.071
pp	244447.XP_008306894.1 (pp) 244447.XP_008308075.1	FALSE	pp	244447.XP_008306894.1 (pp) 244447.XP_008308075.1	0.12		0.093	0.159				0.449	0.277
pp	244447.XP_008306894.1 (pp) 244447.XP_008331712.1	FALSE	pp	244447.XP_008306894.1 (pp) 244447.XP_008331712.1	0.062		0.38	0.211				0.505	0.049
pp	244447.XP_008306894.1 (pp) 244447.XP_008315481.1	FALSE	pp	244447.XP_008306894.1 (pp) 244447.XP_008315481.1	0.062			0.074				0.753	0.739
pp	244447.XP_008306894.1 (pp) 244447.XP_008333319.1	FALSE	pp	244447.XP_008306894.1 (pp) 244447.XP_008333319.1	0.061		0.074					0.576	0.552
pp	244447.XP_008306894.1 (pp) 244447.XP_008322742.1	FALSE	pp	244447.XP_008306894.1 (pp) 244447.XP_008322742.1	0.06			0.045				0.61	0.601
pp	244447.XP_008306894.1 (pp) 244447.XP_008308436.1	FALSE	pp	244447.XP_008306894.1 (pp) 244447.XP_008308436.1	0.06							0.695	0.689
pp	244447.XP_008306894.1 (pp) 244447.XP_008327089.1	FALSE	pp	244447.XP_008306894.1 (pp) 244447.XP_008327089.1	0.062		0.371	0.144				0.624	0.345
pp	244447.XP_008306894.1 (pp) 244447.XP_008328355.1	FALSE	pp	244447.XP_008306894.1 (pp) 244447.XP_008328355.1	0.133		0.072	0.264				0.656	0.489
pp	244447.XP_008306894.1 (pp) 244447.XP_008329519.1	FALSE	pp	244447.XP_008306894.1 (pp) 244447.XP_008329519.1	0.121			0.08				0.427	0.349
pp	244447.XP_008306894.1 (pp) 244447.XP_008308687.1	FALSE	pp	244447.XP_008306894.1 (pp) 244447.XP_008308687.1	0.062		0.17	0.076				0.452	0.329
pp	244447.XP_008306924.1 (pp) 244447.XP_008313544.1	FALSE	pp	244447.XP_008306924.1 (pp) 244447.XP_008313544.1								0.546	0.546
pp	244447.XP_008306934.1 (pp) 244447.XP_008323458.1	FALSE	pp	244447.XP_008306934.1 (pp) 244447.XP_008323458.1								0.543	0.543
pp	244447.XP_008306934.1 (pp) 244447.XP_008326085.1	FALSE	pp	244447.XP_008306934.1 (pp) 244447.XP_008326085.1								0.665	0.665
pp	244447.XP_008306934.1 (pp) 244447.XP_008325231.1	FALSE	pp	244447.XP_008306934.1 (pp) 244447.XP_008325231.1	0.061		0.199	0.14				0.438	0.234
pp	244447.XP_008306934.1 (pp) 244447.XP_008314278.1	FALSE	pp	244447.XP_008306934.1 (pp) 244447.XP_008314278.1				0.321				0.447	0.22
pp	244447.XP_008306934.1 (pp) 244447.XP_008334872.1	FALSE	pp	244447.XP_008306934.1 (pp) 244447.XP_008334872.1	0.053							0.448	0.442
pp	244447.XP_008306934.1 (pp) 244447.XP_008311005.1	FALSE	pp	244447.XP_008306934.1 (pp) 244447.XP_008311005.1	0.061		0.199	0.14				0.434	0.229
pp	244447.XP_008306988.1 (pp) 244447.XP_008323698.1	FALSE	pp	244447.XP_008306988.1 (pp) 244447.XP_008323698.1				0.304				0.404	0.18
pp	244447.XP_008306934.1 (pp) 244447.XP_008332862.1	FALSE	pp	244447.XP_008306934.1 (pp) 244447.XP_008332862.1	0.062							0.401	0.388
pp	244447.XP_008306934.1 (pp) 244447.XP_008311531.1	FALSE	pp	244447.XP_008306934.1 (pp) 244447.XP_008311531.1	0.06							0.721	0.716
pp	244447.XP_008306988.1 (pp) 244447.XP_008325642.1	FALSE	pp	244447.XP_008306988.1 (pp) 244447.XP_008325642.1	0.051		0.178	0.161				0.464	0.278
pp	244447.XP_008306934.1 (pp) 244447.XP_008310847.1	FALSE	pp	244447.XP_008306934.1 (pp) 244447.XP_008310847.1	0.06							0.562	0.554
pp	244447.XP_008306934.1 (pp) 244447.XP_008314083.1	FALSE	pp	244447.XP_008306934.1 (pp) 244447.XP_008314083.1	0.06			0.174				0.609	0.537
pp	244447.XP_008306988.1 (pp) 244447.XP_008325591.1	FALSE	pp	244447.XP_008306988.1 (pp) 244447.XP_008325591.1	0.086			0.333				0.495	0.239
pp	244447.XP_008306988.1 (pp) 244447.XP_008314833.1	FALSE	pp	244447.XP_008306988.1 (pp) 244447.XP_008314833.1			0.267	0.215				0.417	0.069
pp	244447.XP_008306988.1 (pp) 244447.XP_008310985.1	FALSE	pp	244447.XP_008306988.1 (pp) 244447.XP_008310985.1			0.267	0.215				0.417	0.069
pp	244447.XP_008306988.1 (pp) 244447.XP_008326618.1	FALSE	pp	244447.XP_008306988.1 (pp) 244447.XP_008326618.1			0.605	0.273				0.72	0.105
pp	244447.XP_008306988.1 (pp) 244447.XP_008323882.1	FALSE	pp	244447.XP_008306988.1 (pp) 244447.XP_008323882.1	0.06		0.488	0.046				0.5
pp	244447.XP_008306988.1 (pp) 244447.XP_008332286.1	FALSE	pp	244447.XP_008306988.1 (pp) 244447.XP_008332286.1	0.051		0.484	0.248				0.628	0.11
pp	244447.XP_008306988.1 (pp) 244447.XP_008322866.1	FALSE	pp	244447.XP_008306988.1 (pp) 244447.XP_008322866.1	0.048		0.544	0.364				0.716	0.094
pp	244447.XP_008306988.1 (pp) 244447.XP_008326778.1	FALSE	pp	244447.XP_008306988.1 (pp) 244447.XP_008326778.1			0.315					0.454	0.236
pp	244447.XP_008306988.1 (pp) 244447.XP_008307031.1	FALSE	pp	244447.XP_008306988.1 (pp) 244447.XP_008307031.1	0.061		0.449	0.252				0.637	0.174
pp	244447.XP_008306988.1 (pp) 244447.XP_008328740.1	FALSE	pp	244447.XP_008306988.1 (pp) 244447.XP_008328740.1			0.275	0.178				0.421	0.107
pp	244447.XP_008306988.1 (pp) 244447.XP_008314235.1	FALSE	pp	244447.XP_008306988.1 (pp) 244447.XP_008314235.1			0.605	0.794				0.926	0.17
pp	244447.XP_008306988.1 (pp) 244447.XP_008311548.1	FALSE	pp	244447.XP_008306988.1 (pp) 244447.XP_008311548.1	0.099		0.347	0.057				0.43	0.094
pp	244447.XP_008306988.1 (pp) 244447.XP_008332588.1	FALSE	pp	244447.XP_008306988.1 (pp) 244447.XP_008332588.1				0.27				0.556	0.418
pp	244447.XP_008306988.1 (pp) 244447.XP_008334659.1	FALSE	pp	244447.XP_008306988.1 (pp) 244447.XP_008334659.1	0.061		0.356					0.416	0.112
pp	244447.XP_008306988.1 (pp) 244447.XP_008310352.1	FALSE	pp	244447.XP_008306988.1 (pp) 244447.XP_008310352.1	0.06		0.087	0.419				0.494	0.106
pp	244447.XP_008306988.1 (pp) 244447.XP_008328442.1	FALSE	pp	244447.XP_008306988.1 (pp) 244447.XP_008328442.1	0.062		0.152	0.142				0.417	0.247
pp	244447.XP_008306988.1 (pp) 244447.XP_008308974.1	FALSE	pp	244447.XP_008306988.1 (pp) 244447.XP_008308974.1			0.178	0.304				0.412	0.055
pp	244447.XP_008306988.1 (pp) 244447.XP_008312246.1	FALSE	pp	244447.XP_008306988.1 (pp) 244447.XP_008312246.1	0.102		0.341	0.631				0.779	0.11
pp	244447.XP_008306988.1 (pp) 244447.XP_008308687.1	FALSE	pp	244447.XP_008306988.1 (pp) 244447.XP_008308687.1	0.06			0.759				0.892	0.563
pp	244447.XP_008306988.1 (pp) 244447.XP_008307022.1	FALSE	pp	244447.XP_008306988.1 (pp) 244447.XP_008307022.1	0.06		0.391	0.634				0.787	0.106
pp	244447.XP_008306988.1 (pp) 244447.XP_008331065.1	FALSE	pp	244447.XP_008306988.1 (pp) 244447.XP_008331065.1				0.387				0.425	0.102
pp	244447.XP_008306988.1 (pp) 244447.XP_008323026.1	FALSE	pp	244447.XP_008306988.1 (pp) 244447.XP_008323026.1			0.087	0.514				0.559	0.087
pp	244447.XP_008306988.1 (pp) 244447.XP_008308685.1	FALSE	pp	244447.XP_008306988.1 (pp) 244447.XP_008308685.1	0.06		0.196	0.259				0.416	0.081
pp	244447.XP_008306988.1 (pp) 244447.XP_008307870.1	FALSE	pp	244447.XP_008306988.1 (pp) 244447.XP_008307870.1				0.27				0.556	0.418
pp	244447.XP_008306988.1 (pp) 244447.XP_008314968.1	FALSE	pp	244447.XP_008306988.1 (pp) 244447.XP_008314968.1	0.051		0.605	0.248				0.768	0.275
pp	244447.XP_008306988.1 (pp) 244447.XP_008321458.1	FALSE	pp	244447.XP_008306988.1 (pp) 244447.XP_008321458.1	0.06		0.633	0.396				0.928	0.696
pp	244447.XP_008306988.1 (pp) 244447.XP_008310449.1	FALSE	pp	244447.XP_008306988.1 (pp) 244447.XP_008310449.1			0.605	0.241				0.709	0.11
pp	244447.XP_008306988.1 (pp) 244447.XP_008312128.1	FALSE	pp	244447.XP_008306988.1 (pp) 244447.XP_008312128.1	0.053		0.33	0.081				0.412	0.112
pp	244447.XP_008306988.1 (pp) 244447.XP_008331712.1	FALSE	pp	244447.XP_008306988.1 (pp) 244447.XP_008331712.1			0.19	0.387				0.489	0.055
pp	244447.XP_008306988.1 (pp) 244447.XP_008327550.1	FALSE	pp	244447.XP_008306988.1 (pp) 244447.XP_008327550.1				0.456				0.508	0.134
pp	244447.XP_008306988.1 (pp) 244447.XP_008313669.1	FALSE	pp	244447.XP_008306988.1 (pp) 244447.XP_008313669.1			0.342	0.1				0.408	0.082
pp	244447.XP_008306988.1 (pp) 244447.XP_008325258.1	FALSE	pp	244447.XP_008306988.1 (pp) 244447.XP_008325258.1	0.219		0.605	0.1				0.708	0.075
pp	244447.XP_008306988.1 (pp) 244447.XP_008308449.1	FALSE	pp	244447.XP_008306988.1 (pp) 244447.XP_008308449.1	0.079		0.341	0.388				0.625	0.11
pp	244447.XP_008306988.1 (pp) 244447.XP_008334481.1	FALSE	pp	244447.XP_008306988.1 (pp) 244447.XP_008334481.1	0.061		0.388	0.39				0.673	0.179
pp	244447.XP_008306988.1 (pp) 244447.XP_008315474.1	FALSE	pp	244447.XP_008306988.1 (pp) 244447.XP_008315474.1	0.061		0.542					0.74	0.444
pp	244447.XP_008306988.1 (pp) 244447.XP_008315481.1	FALSE	pp	244447.XP_008306988.1 (pp) 244447.XP_008315481.1			0.605	0.689				0.953	0.653
pp	244447.XP_008306988.1 (pp) 244447.XP_008313001.1	FALSE	pp	244447.XP_008306988.1 (pp) 244447.XP_008313001.1	0.06		0.605	0.16				0.66
pp	244447.XP_008306988.1 (pp) 244447.XP_008321565.1	FALSE	pp	244447.XP_008306988.1 (pp) 244447.XP_008321565.1				0.389				0.645	0.444
pp	244447.XP_008306988.1 (pp) 244447.XP_008311248.1	FALSE	pp	244447.XP_008306988.1 (pp) 244447.XP_008311248.1	0.137		0.285	0.198				0.593	0.276
pp	244447.XP_008307000.1 (pp) 244447.XP_008312651.1	FALSE	pp	244447.XP_008307000.1 (pp) 244447.XP_008312651.1	0.164			0.41				0.509	0.086
pp	244447.XP_008307000.1 (pp) 244447.XP_008334946.1	FALSE	pp	244447.XP_008307000.1 (pp) 244447.XP_008334946.1	0.733			0.745				0.965	0.536
pp	244447.XP_008307000.1 (pp) 244447.XP_008316446.1	FALSE	pp	244447.XP_008307000.1 (pp) 244447.XP_008316446.1	0.06		0.387	0.044				0.401
pp	244447.XP_008307000.1 (pp) 244447.XP_008308075.1	FALSE	pp	244447.XP_008307000.1 (pp) 244447.XP_008308075.1	0.073		0.202	0.259				0.655	0.445
pp	244447.XP_008307000.1 (pp) 244447.XP_008322480.1	FALSE	pp	244447.XP_008307000.1 (pp) 244447.XP_008322480.1	0.121		0.482	0.078				0.544	0.042
pp	244447.XP_008307000.1 (pp) 244447.XP_008328033.1	FALSE	pp	244447.XP_008307000.1 (pp) 244447.XP_008328033.1			0.563	0.077				0.579
pp	244447.XP_008307000.1 (pp) 244447.XP_008320581.1	FALSE	pp	244447.XP_008307000.1 (pp) 244447.XP_008320581.1	0.164			0.334				0.446	0.086
pp	244447.XP_008307000.1 (pp) 244447.XP_008332534.1	FALSE	pp	244447.XP_008307000.1 (pp) 244447.XP_008332534.1	0.06		0.387	0.044				0.401
pp	244447.XP_008307000.1 (pp) 244447.XP_008307022.1	FALSE	pp	244447.XP_008307000.1 (pp) 244447.XP_008307022.1	0.062		0.353	0.156				0.462	0.075
pp	244447.XP_008307000.1 (pp) 244447.XP_008320053.1	FALSE	pp	244447.XP_008307000.1 (pp) 244447.XP_008320053.1			0.488	0.099				0.518
pp	244447.XP_008307000.1 (pp) 244447.XP_008327240.1	FALSE	pp	244447.XP_008307000.1 (pp) 244447.XP_008327240.1	0.06		0.387	0.044				0.401
pp	244447.XP_008307000.1 (pp) 244447.XP_008336228.1	FALSE	pp	244447.XP_008307000.1 (pp) 244447.XP_008336228.1	0.086		0.693					0.707
pp	244447.XP_008307000.1 (pp) 244447.XP_008330539.1	FALSE	pp	244447.XP_008307000.1 (pp) 244447.XP_008330539.1	0.144		0.645					0.683
pp	244447.XP_008307000.1 (pp) 244447.XP_008330126.1	FALSE	pp	244447.XP_008307000.1 (pp) 244447.XP_008330126.1	0.663		0.872	0.917				0.998	0.664
pp	244447.XP_008307000.1 (pp) 244447.XP_008333569.1	FALSE	pp	244447.XP_008307000.1 (pp) 244447.XP_008333569.1	0.733			0.745				0.965	0.536
pp	244447.XP_008307000.1 (pp) 244447.XP_008308685.1	FALSE	pp	244447.XP_008307000.1 (pp) 244447.XP_008308685.1	0.06		0.707					0.712
pp	244447.XP_008307000.1 (pp) 244447.XP_008311014.1	FALSE	pp	244447.XP_008307000.1 (pp) 244447.XP_008311014.1	0.509		0.674	0.99				0.998	0.379
pp	244447.XP_008307000.1 (pp) 244447.XP_008315627.1	FALSE	pp	244447.XP_008307000.1 (pp) 244447.XP_008315627.1	0.729			0.13				0.764	0.081
pp	244447.XP_008307000.1 (pp) 244447.XP_008309158.1	FALSE	pp	244447.XP_008307000.1 (pp) 244447.XP_008309158.1	0.062		0.272	0.627				0.851	0.487
pp	244447.XP_008307000.1 (pp) 244447.XP_008321515.1	FALSE	pp	244447.XP_008307000.1 (pp) 244447.XP_008321515.1	0.062		0.563	0.124				0.647	0.134
pp	244447.XP_008307000.1 (pp) 244447.XP_008331712.1	FALSE	pp	244447.XP_008307000.1 (pp) 244447.XP_008331712.1	0.06		0.367	0.263				0.526	0.047
pp	244447.XP_008307000.1 (pp) 244447.XP_008318016.1	FALSE	pp	244447.XP_008307000.1 (pp) 244447.XP_008318016.1	0.145		0.804	0.749				0.978	0.552
pp	244447.XP_008307000.1 (pp) 244447.XP_008308684.1	FALSE	pp	244447.XP_008307000.1 (pp) 244447.XP_008308684.1	0.087							0.56	0.538
pp	244447.XP_008307000.1 (pp) 244447.XP_008335563.1	FALSE	pp	244447.XP_008307000.1 (pp) 244447.XP_008335563.1	0.061		0.355	0.212				0.483	0.045
pp	244447.XP_008307000.1 (pp) 244447.XP_008325258.1	FALSE	pp	244447.XP_008307000.1 (pp) 244447.XP_008325258.1	0.47			0.113				0.509
pp	244447.XP_008307000.1 (pp) 244447.XP_008316359.1	FALSE	pp	244447.XP_008307000.1 (pp) 244447.XP_008316359.1	0.061		0.202	0.212				0.454	0.185
pp	244447.XP_008307000.1 (pp) 244447.XP_008334026.1	FALSE	pp	244447.XP_008307000.1 (pp) 244447.XP_008334026.1	0.104		0.875	0.536				0.981	0.686
pp	244447.XP_008307000.1 (pp) 244447.XP_008321458.1	FALSE	pp	244447.XP_008307000.1 (pp) 244447.XP_008321458.1	0.061		0.563	0.078				0.594	0.055
pp	244447.XP_008307000.1 (pp) 244447.XP_008331984.1	FALSE	pp	244447.XP_008307000.1 (pp) 244447.XP_008331984.1	0.061			0.39				0.427	0.081
pp	244447.XP_008307000.1 (pp) 244447.XP_008313669.1	FALSE	pp	244447.XP_008307000.1 (pp) 244447.XP_008313669.1	0.062		0.563					0.572
pp	244447.XP_008307000.1 (pp) 244447.XP_008327550.1	FALSE	pp	244447.XP_008307000.1 (pp) 244447.XP_008327550.1	0.062		0.455					0.466
pp	244447.XP_008307000.1 (pp) 244447.XP_008310449.1	FALSE	pp	244447.XP_008307000.1 (pp) 244447.XP_008310449.1			0.563	0.139				0.607
pp	244447.XP_008307000.1 (pp) 244447.XP_008330888.1	FALSE	pp	244447.XP_008307000.1 (pp) 244447.XP_008330888.1	0.06		0.387	0.044				0.401
pp	244447.XP_008307000.1 (pp) 244447.XP_008309942.1	FALSE	pp	244447.XP_008307000.1 (pp) 244447.XP_008309942.1				0.428				0.428
pp	244447.XP_008307000.1 (pp) 244447.XP_008311548.1	FALSE	pp	244447.XP_008307000.1 (pp) 244447.XP_008311548.1				0.428				0.436	0.056
pp	244447.XP_008307000.1 (pp) 244447.XP_008322154.1	FALSE	pp	244447.XP_008307000.1 (pp) 244447.XP_008322154.1	0.192		0.446	0.394				0.747	0.18
pp	244447.XP_008307000.1 (pp) 244447.XP_008334590.1	FALSE	pp	244447.XP_008307000.1 (pp) 244447.XP_008334590.1	0.062		0.387	0.044				0.442	0.106
pp	244447.XP_008307000.1 (pp) 244447.XP_008331954.1	FALSE	pp	244447.XP_008307000.1 (pp) 244447.XP_008331954.1	0.193			0.124				0.443	0.276
pp	244447.XP_008307000.1 (pp) 244447.XP_008314516.1	FALSE	pp	244447.XP_008307000.1 (pp) 244447.XP_008314516.1	0.503			0.415				0.697	0.042
pp	244447.XP_008307000.1 (pp) 244447.XP_008330371.1	FALSE	pp	244447.XP_008307000.1 (pp) 244447.XP_008330371.1	0.378			0.113				0.424
pp	244447.XP_008307000.1 (pp) 244447.XP_008307260.1	FALSE	pp	244447.XP_008307000.1 (pp) 244447.XP_008307260.1	0.06		0.249	0.259				0.433	0.045
pp	244447.XP_008307000.1 (pp) 244447.XP_008336806.1	FALSE	pp	244447.XP_008307000.1 (pp) 244447.XP_008336806.1			0.542	0.11				0.574
pp	244447.XP_008307000.1 (pp) 244447.XP_008320557.1	FALSE	pp	244447.XP_008307000.1 (pp) 244447.XP_008320557.1	0.051							0.655	0.652
pp	244447.XP_008307022.1 (pp) 244447.XP_008322335.1	FALSE	pp	244447.XP_008307022.1 (pp) 244447.XP_008322335.1			0.391	0.524				0.713	0.091
pp	244447.XP_008307022.1 (pp) 244447.XP_008325642.1	FALSE	pp	244447.XP_008307022.1 (pp) 244447.XP_008325642.1	0.06		0.129	0.411				0.586	0.243
pp	244447.XP_008307022.1 (pp) 244447.XP_008323963.1	FALSE	pp	244447.XP_008307022.1 (pp) 244447.XP_008323963.1	0.053		0.069	0.119				0.424	0.346
pp	244447.XP_008307022.1 (pp) 244447.XP_008315660.1	FALSE	pp	244447.XP_008307022.1 (pp) 244447.XP_008315660.1	0.054			0.079				0.626	0.606
pp	244447.XP_008307022.1 (pp) 244447.XP_008308075.1	FALSE	pp	244447.XP_008307022.1 (pp) 244447.XP_008308075.1	0.136		0.341					0.72	0.549
pp	244447.XP_008307022.1 (pp) 244447.XP_008325591.1	FALSE	pp	244447.XP_008307022.1 (pp) 244447.XP_008325591.1	0.06		0.272	0.163				0.411	0.094
pp	244447.XP_008307022.1 (pp) 244447.XP_008328033.1	FALSE	pp	244447.XP_008307022.1 (pp) 244447.XP_008328033.1	0.06		0.155	0.204				0.615	0.464
pp	244447.XP_008307022.1 (pp) 244447.XP_008317556.1	FALSE	pp	244447.XP_008307022.1 (pp) 244447.XP_008317556.1	0.06			0.138				0.442	0.367
pp	244447.XP_008307022.1 (pp) 244447.XP_008319420.1	FALSE	pp	244447.XP_008307022.1 (pp) 244447.XP_008319420.1	0.052		0.087	0.156				0.459	0.347
pp	244447.XP_008307022.1 (pp) 244447.XP_008334026.1	FALSE	pp	244447.XP_008307022.1 (pp) 244447.XP_008334026.1			0.355	0.057				0.444	0.16
pp	244447.XP_008307022.1 (pp) 244447.XP_008314296.1	FALSE	pp	244447.XP_008307022.1 (pp) 244447.XP_008314296.1	0.06			0.052				0.574	0.561
pp	244447.XP_008307022.1 (pp) 244447.XP_008336806.1	FALSE	pp	244447.XP_008307022.1 (pp) 244447.XP_008336806.1			0.457	0.662				0.913	0.569
pp	244447.XP_008307022.1 (pp) 244447.XP_008320806.1	FALSE	pp	244447.XP_008307022.1 (pp) 244447.XP_008320806.1	0.062		0.087	0.078				0.587	0.539
pp	244447.XP_008307022.1 (pp) 244447.XP_008312246.1	FALSE	pp	244447.XP_008307022.1 (pp) 244447.XP_008312246.1	0.06		0.121	0.256				0.429	0.181
pp	244447.XP_008307022.1 (pp) 244447.XP_008321271.1	FALSE	pp	244447.XP_008307022.1 (pp) 244447.XP_008321271.1				0.2				0.417	0.302
pp	244447.XP_008307022.1 (pp) 244447.XP_008328423.1	FALSE	pp	244447.XP_008307022.1 (pp) 244447.XP_008328423.1	0.059		0.226	0.16				0.431	0.18
pp	244447.XP_008307022.1 (pp) 244447.XP_008323882.1	FALSE	pp	244447.XP_008307022.1 (pp) 244447.XP_008323882.1	0.06		0.596	0.132				0.869	0.65
pp	244447.XP_008307022.1 (pp) 244447.XP_008330126.1	FALSE	pp	244447.XP_008307022.1 (pp) 244447.XP_008330126.1	0.046		0.34	0.34				0.613	0.18
pp	244447.XP_008307022.1 (pp) 244447.XP_008321515.1	FALSE	pp	244447.XP_008307022.1 (pp) 244447.XP_008321515.1	0.059		0.196	0.263				0.433	0.104
pp	244447.XP_008307022.1 (pp) 244447.XP_008328160.1	FALSE	pp	244447.XP_008307022.1 (pp) 244447.XP_008328160.1	0.163		0.152	0.137				0.405	0.144
pp	244447.XP_008307022.1 (pp) 244447.XP_008333833.1	FALSE	pp	244447.XP_008307022.1 (pp) 244447.XP_008333833.1	0.092		0.47	0.114				0.777	0.54
pp	244447.XP_008307031.1 (pp) 244447.XP_008311248.1	FALSE	pp	244447.XP_008307031.1 (pp) 244447.XP_008311248.1	0.062		0.651	0.743				0.959	0.571
pp	244447.XP_008307022.1 (pp) 244447.XP_008315324.1	FALSE	pp	244447.XP_008307022.1 (pp) 244447.XP_008315324.1	0.061		0.238	0.17				0.707	0.566
pp	244447.XP_008307022.1 (pp) 244447.XP_008335783.1	FALSE	pp	244447.XP_008307022.1 (pp) 244447.XP_008335783.1				0.155				0.434	0.358
pp	244447.XP_008307022.1 (pp) 244447.XP_008321458.1	FALSE	pp	244447.XP_008307022.1 (pp) 244447.XP_008321458.1	0.061		0.227	0.785				0.974	0.857
pp	244447.XP_008307031.1 (pp) 244447.XP_008309310.1	FALSE	pp	244447.XP_008307031.1 (pp) 244447.XP_008309310.1	0.061		0.188	0.28				0.443	0.106
pp	244447.XP_008307031.1 (pp) 244447.XP_008308685.1	FALSE	pp	244447.XP_008307031.1 (pp) 244447.XP_008308685.1	0.062		0.358	0.174				0.475	0.07
pp	244447.XP_008307031.1 (pp) 244447.XP_008314263.1	FALSE	pp	244447.XP_008307031.1 (pp) 244447.XP_008314263.1	0.061			0.407				0.812	0.69
pp	244447.XP_008307031.1 (pp) 244447.XP_008313669.1	FALSE	pp	244447.XP_008307031.1 (pp) 244447.XP_008313669.1			0.271	0.261				0.512	0.168
pp	244447.XP_008307031.1 (pp) 244447.XP_008307377.1	FALSE	pp	244447.XP_008307031.1 (pp) 244447.XP_008307377.1								0.507	0.507
pp	244447.XP_008307031.1 (pp) 244447.XP_008327887.1	FALSE	pp	244447.XP_008307031.1 (pp) 244447.XP_008327887.1	0.051		0.454	0.164				0.528
pp	244447.XP_008307031.1 (pp) 244447.XP_008331712.1	FALSE	pp	244447.XP_008307031.1 (pp) 244447.XP_008331712.1	0.062		0.222	0.263			0.059	0.443	0.07
pp	244447.XP_008307031.1 (pp) 244447.XP_008327089.1	FALSE	pp	244447.XP_008307031.1 (pp) 244447.XP_008327089.1	0.059		0.144	0.132				0.566	0.453
pp	244447.XP_008307031.1 (pp) 244447.XP_008315627.1	FALSE	pp	244447.XP_008307031.1 (pp) 244447.XP_008315627.1	0.062		0.909	0.198				0.925	0.042
pp	244447.XP_008307031.1 (pp) 244447.XP_008323162.1	FALSE	pp	244447.XP_008307031.1 (pp) 244447.XP_008323162.1	0.051		0.488	0.164				0.558
pp	244447.XP_008307031.1 (pp) 244447.XP_008330713.1	FALSE	pp	244447.XP_008307031.1 (pp) 244447.XP_008330713.1	0.06		0.384	0.11				0.492	0.132
pp	244447.XP_008307031.1 (pp) 244447.XP_008308957.1	FALSE	pp	244447.XP_008307031.1 (pp) 244447.XP_008308957.1	0.06		0.455	0.11				0.551	0.132
pp	244447.XP_008307031.1 (pp) 244447.XP_008330837.1	FALSE	pp	244447.XP_008307031.1 (pp) 244447.XP_008330837.1	0.06		0.528	0.161				0.702	0.294
pp	244447.XP_008307031.1 (pp) 244447.XP_008321515.1	FALSE	pp	244447.XP_008307031.1 (pp) 244447.XP_008321515.1	0.06		0.381	0.076				0.415
pp	244447.XP_008307031.1 (pp) 244447.XP_008322866.1	FALSE	pp	244447.XP_008307031.1 (pp) 244447.XP_008322866.1	0.059		0.838	0.055				0.843
pp	244447.XP_008307031.1 (pp) 244447.XP_008330558.1	FALSE	pp	244447.XP_008307031.1 (pp) 244447.XP_008330558.1	0.086		0.954	0.212			0.042	0.974	0.322
pp	244447.XP_008307031.1 (pp) 244447.XP_008314194.1	FALSE	pp	244447.XP_008307031.1 (pp) 244447.XP_008314194.1	0.061		0.188	0.28				0.443	0.106
pp	244447.XP_008307031.1 (pp) 244447.XP_008314235.1	FALSE	pp	244447.XP_008307031.1 (pp) 244447.XP_008314235.1			0.707	0.125			0.042	0.732
pp	244447.XP_008307031.1 (pp) 244447.XP_008325591.1	FALSE	pp	244447.XP_008307031.1 (pp) 244447.XP_008325591.1	0.096		0.184	0.126				0.558	0.396
pp	244447.XP_008307031.1 (pp) 244447.XP_008336190.1	FALSE	pp	244447.XP_008307031.1 (pp) 244447.XP_008336190.1	0.094		0.251	0.178				0.452	0.135
pp	244447.XP_008307031.1 (pp) 244447.XP_008322335.1	FALSE	pp	244447.XP_008307031.1 (pp) 244447.XP_008322335.1	0.061		0.449	0.252				0.607	0.106
pp	244447.XP_008307031.1 (pp) 244447.XP_008307334.1	FALSE	pp	244447.XP_008307031.1 (pp) 244447.XP_008307334.1	0.06		0.387	0.144				0.491	0.09
pp	244447.XP_008307063.1 (pp) 244447.XP_008325266.1	FALSE	pp	244447.XP_008307063.1 (pp) 244447.XP_008325266.1								0.482	0.482
pp	244447.XP_008307063.1 (pp) 244447.XP_008334946.1	FALSE	pp	244447.XP_008307063.1 (pp) 244447.XP_008334946.1				0.77				0.832	0.3
pp	244447.XP_008307063.1 (pp) 244447.XP_008313033.1	FALSE	pp	244447.XP_008307063.1 (pp) 244447.XP_008313033.1								0.433	0.433
pp	244447.XP_008307063.1 (pp) 244447.XP_008309119.1	FALSE	pp	244447.XP_008307063.1 (pp) 244447.XP_008309119.1								0.737	0.737
pp	244447.XP_008307063.1 (pp) 244447.XP_008333569.1	FALSE	pp	244447.XP_008307063.1 (pp) 244447.XP_008333569.1				0.77				0.832	0.3
pp	244447.XP_008307063.1 (pp) 244447.XP_008315285.1	FALSE	pp	244447.XP_008307063.1 (pp) 244447.XP_008315285.1	0.06							0.775	0.771
pp	244447.XP_008307212.1 (pp) 244447.XP_008330211.1	FALSE	pp	244447.XP_008307212.1 (pp) 244447.XP_008330211.1	0.054		0.338	0.069				0.404	0.099
pp	244447.XP_008307212.1 (pp) 244447.XP_008313267.1	FALSE	pp	244447.XP_008307212.1 (pp) 244447.XP_008313267.1			0.093	0.391				0.56	0.269
pp	244447.XP_008307212.1 (pp) 244447.XP_008331218.1	FALSE	pp	244447.XP_008307212.1 (pp) 244447.XP_008331218.1	0.06		0.118	0.259				0.545	0.347
pp	244447.XP_008307212.1 (pp) 244447.XP_008326015.1	FALSE	pp	244447.XP_008307212.1 (pp) 244447.XP_008326015.1	0.06		0.118	0.259				0.545	0.347
pp	244447.XP_008307212.1 (pp) 244447.XP_008330058.1	FALSE	pp	244447.XP_008307212.1 (pp) 244447.XP_008330058.1	0.05			0.079				0.489	0.463
pp	244447.XP_008307212.1 (pp) 244447.XP_008328442.1	FALSE	pp	244447.XP_008307212.1 (pp) 244447.XP_008328442.1			0.093	0.391				0.56	0.269
pp	244447.XP_008307212.1 (pp) 244447.XP_008315324.1	FALSE	pp	244447.XP_008307212.1 (pp) 244447.XP_008315324.1	0.054		0.338	0.069				0.468	0.196
pp	244447.XP_008307212.1 (pp) 244447.XP_008321458.1	FALSE	pp	244447.XP_008307212.1 (pp) 244447.XP_008321458.1			0.282					0.527	0.369
pp	244447.XP_008307212.1 (pp) 244447.XP_008334590.1	FALSE	pp	244447.XP_008307212.1 (pp) 244447.XP_008334590.1	0.134			0.156				0.403	0.249
pp	244447.XP_008307260.1 (pp) 244447.XP_008321515.1	FALSE	pp	244447.XP_008307260.1 (pp) 244447.XP_008321515.1	0.051		0.365	0.122				0.433	0.055
pp	244447.XP_008307260.1 (pp) 244447.XP_008308075.1	FALSE	pp	244447.XP_008307260.1 (pp) 244447.XP_008308075.1	0.061		0.204	0.329				0.475	0.077
pp	244447.XP_008307260.1 (pp) 244447.XP_008319492.1	FALSE	pp	244447.XP_008307260.1 (pp) 244447.XP_008319492.1	0.193		0.211	0.926				0.956	0.183
pp	244447.XP_008307260.1 (pp) 244447.XP_008319635.1	FALSE	pp	244447.XP_008307260.1 (pp) 244447.XP_008319635.1			0.206	0.158				0.526	0.349
pp	244447.XP_008307260.1 (pp) 244447.XP_008324759.1	FALSE	pp	244447.XP_008307260.1 (pp) 244447.XP_008324759.1	0.126		0.185	0.19				0.449	0.159
pp	244447.XP_008307260.1 (pp) 244447.XP_008331712.1	FALSE	pp	244447.XP_008307260.1 (pp) 244447.XP_008331712.1	0.06		0.359	0.179				0.471	0.058
pp	244447.XP_008307260.1 (pp) 244447.XP_008335381.1	FALSE	pp	244447.XP_008307260.1 (pp) 244447.XP_008335381.1	0.193		0.185	0.19				0.429	0.055
pp	244447.XP_008307260.1 (pp) 244447.XP_008311248.1	FALSE	pp	244447.XP_008307260.1 (pp) 244447.XP_008311248.1	0.06		0.339	0.269			0.042	0.534	0.095
pp	244447.XP_008307260.1 (pp) 244447.XP_008315772.1	FALSE	pp	244447.XP_008307260.1 (pp) 244447.XP_008315772.1			0.595	0.26				0.721	0.146
pp	244447.XP_008307260.1 (pp) 244447.XP_008308957.1	FALSE	pp	244447.XP_008307260.1 (pp) 244447.XP_008308957.1	0.061		0.132	0.264				0.421	0.15
pp	244447.XP_008307260.1 (pp) 244447.XP_008323362.1	FALSE	pp	244447.XP_008307260.1 (pp) 244447.XP_008323362.1			0.547	0.437				0.751	0.105
pp	244447.XP_008307260.1 (pp) 244447.XP_008334590.1	FALSE	pp	244447.XP_008307260.1 (pp) 244447.XP_008334590.1	0.165		0.213	0.131				0.449	0.15
pp	244447.XP_008307260.1 (pp) 244447.XP_008332548.1	FALSE	pp	244447.XP_008307260.1 (pp) 244447.XP_008332548.1	0.164		0.122	0.259				0.408
pp	244447.XP_008307260.1 (pp) 244447.XP_008312019.1	FALSE	pp	244447.XP_008307260.1 (pp) 244447.XP_008312019.1	0.061		0.244	0.416				0.673	0.305
pp	244447.XP_008307260.1 (pp) 244447.XP_008330837.1	FALSE	pp	244447.XP_008307260.1 (pp) 244447.XP_008330837.1			0.349	0.161			0.042	0.446	0.067
pp	244447.XP_008307260.1 (pp) 244447.XP_008316907.1	FALSE	pp	244447.XP_008307260.1 (pp) 244447.XP_008316907.1			0.126					0.403	0.346
pp	244447.XP_008307260.1 (pp) 244447.XP_008322176.1	FALSE	pp	244447.XP_008307260.1 (pp) 244447.XP_008322176.1	0.083		0.375					0.45	0.119
pp	244447.XP_008307334.1 (pp) 244447.XP_008324759.1	FALSE	pp	244447.XP_008307334.1 (pp) 244447.XP_008324759.1	0.105		0.456	0.124				0.543	0.056
pp	244447.XP_008307334.1 (pp) 244447.XP_008327564.1	FALSE	pp	244447.XP_008307334.1 (pp) 244447.XP_008327564.1			0.29	0.159				0.467	0.18
pp	244447.XP_008307334.1 (pp) 244447.XP_008335381.1	FALSE	pp	244447.XP_008307334.1 (pp) 244447.XP_008335381.1	0.097		0.456	0.118				0.543	0.07
pp	244447.XP_008307334.1 (pp) 244447.XP_008325258.1	FALSE	pp	244447.XP_008307334.1 (pp) 244447.XP_008325258.1	0.102		0.371	0.057				0.429	0.055
pp	244447.XP_008307334.1 (pp) 244447.XP_008308256.1	FALSE	pp	244447.XP_008307334.1 (pp) 244447.XP_008308256.1	0.051		0.456	0.057				0.496	0.087
pp	244447.XP_008307334.1 (pp) 244447.XP_008308970.1	FALSE	pp	244447.XP_008307334.1 (pp) 244447.XP_008308970.1	0.061		0.301	0.302				0.639	0.306
pp	244447.XP_008307334.1 (pp) 244447.XP_008318016.1	FALSE	pp	244447.XP_008307334.1 (pp) 244447.XP_008318016.1	0.061		0.345	0.198				0.58	0.25
pp	244447.XP_008307334.1 (pp) 244447.XP_008318917.1	FALSE	pp	244447.XP_008307334.1 (pp) 244447.XP_008318917.1			0.37	0.302				0.561	0.083
pp	244447.XP_008307334.1 (pp) 244447.XP_008330713.1	FALSE	pp	244447.XP_008307334.1 (pp) 244447.XP_008330713.1	0.225		0.407	0.35				0.72	0.174
pp	244447.XP_008307334.1 (pp) 244447.XP_008332548.1	FALSE	pp	244447.XP_008307334.1 (pp) 244447.XP_008332548.1	0.082		0.402	0.157				0.533	0.11
pp	244447.XP_008307334.1 (pp) 244447.XP_008334719.1	FALSE	pp	244447.XP_008307334.1 (pp) 244447.XP_008334719.1			0.306	0.199				0.44	0.074
pp	244447.XP_008307334.1 (pp) 244447.XP_008319256.1	FALSE	pp	244447.XP_008307334.1 (pp) 244447.XP_008319256.1			0.265	0.199				0.418	0.092
pp	244447.XP_008307334.1 (pp) 244447.XP_008328423.1	FALSE	pp	244447.XP_008307334.1 (pp) 244447.XP_008328423.1			0.353	0.131				0.429	0.067
pp	244447.XP_008307334.1 (pp) 244447.XP_008312019.1	FALSE	pp	244447.XP_008307334.1 (pp) 244447.XP_008312019.1	0.061		0.346	0.162				0.478	0.106
pp	244447.XP_008307334.1 (pp) 244447.XP_008308897.1	FALSE	pp	244447.XP_008307334.1 (pp) 244447.XP_008308897.1	0.061		0.344	0.241				0.565	0.18
pp	244447.XP_008307334.1 (pp) 244447.XP_008319492.1	FALSE	pp	244447.XP_008307334.1 (pp) 244447.XP_008319492.1	0.102		0.402	0.204				0.567	0.107
pp	244447.XP_008307334.1 (pp) 244447.XP_008308957.1	FALSE	pp	244447.XP_008307334.1 (pp) 244447.XP_008308957.1	0.225		0.407	0.35				0.741	0.237
pp	244447.XP_008307334.1 (pp) 244447.XP_008335663.1	FALSE	pp	244447.XP_008307334.1 (pp) 244447.XP_008335663.1			0.297	0.259				0.472	0.068
pp	244447.XP_008307334.1 (pp) 244447.XP_008320173.1	FALSE	pp	244447.XP_008307334.1 (pp) 244447.XP_008320173.1			0.306	0.199				0.44	0.074
pp	244447.XP_008307334.1 (pp) 244447.XP_008308684.1	FALSE	pp	244447.XP_008307334.1 (pp) 244447.XP_008308684.1			0.254	0.259				0.449	0.084
pp	244447.XP_008307334.1 (pp) 244447.XP_008318954.1	FALSE	pp	244447.XP_008307334.1 (pp) 244447.XP_008318954.1	0.061		0.301	0.302				0.561	0.156
pp	244447.XP_008307334.1 (pp) 244447.XP_008336228.1	FALSE	pp	244447.XP_008307334.1 (pp) 244447.XP_008336228.1	0.056			0.392				0.469	0.15
pp	244447.XP_008307334.1 (pp) 244447.XP_008331668.1	FALSE	pp	244447.XP_008307334.1 (pp) 244447.XP_008331668.1	0.061		0.301	0.302				0.639	0.306
pp	244447.XP_008307377.1 (pp) 244447.XP_008330058.1	FALSE	pp	244447.XP_008307377.1 (pp) 244447.XP_008330058.1								0.713	0.713
pp	244447.XP_008307346.1 (pp) 244447.XP_008327645.1	FALSE	pp	244447.XP_008307346.1 (pp) 244447.XP_008327645.1	0.052							0.586	0.582
pp	244447.XP_008307346.1 (pp) 244447.XP_008307573.1	FALSE	pp	244447.XP_008307346.1 (pp) 244447.XP_008307573.1				0.049				0.54	0.537
pp	244447.XP_008307377.1 (pp) 244447.XP_008334757.1	FALSE	pp	244447.XP_008307377.1 (pp) 244447.XP_008334757.1	0.062		0.35	0.26				0.606	0.23
pp	244447.XP_008307334.1 (pp) 244447.XP_008315660.1	FALSE	pp	244447.XP_008307334.1 (pp) 244447.XP_008315660.1	0.06		0.423	0.131				0.586	0.226
pp	244447.XP_008307377.1 (pp) 244447.XP_008332286.1	FALSE	pp	244447.XP_008307377.1 (pp) 244447.XP_008332286.1	0.062		0.526					0.568	0.107
pp	244447.XP_008307377.1 (pp) 244447.XP_008315881.1	FALSE	pp	244447.XP_008307377.1 (pp) 244447.XP_008315881.1	0.06							0.844	0.841
pp	244447.XP_008307377.1 (pp) 244447.XP_008318403.1	FALSE	pp	244447.XP_008307377.1 (pp) 244447.XP_008318403.1	0.06		0.155	0.43				0.521	0.067
pp	244447.XP_008307377.1 (pp) 244447.XP_008314968.1	FALSE	pp	244447.XP_008307377.1 (pp) 244447.XP_008314968.1	0.062		0.526					0.638	0.253
pp	244447.XP_008307377.1 (pp) 244447.XP_008317294.1	FALSE	pp	244447.XP_008307377.1 (pp) 244447.XP_008317294.1			0.341					0.477	0.24
pp	244447.XP_008307377.1 (pp) 244447.XP_008321458.1	FALSE	pp	244447.XP_008307377.1 (pp) 244447.XP_008321458.1	0.061							0.416	0.404
pp	244447.XP_008307591.1 (pp) 244447.XP_008326778.1	FALSE	pp	244447.XP_008307591.1 (pp) 244447.XP_008326778.1				0.259				0.782	0.719
pp	244447.XP_008307377.1 (pp) 244447.XP_008307699.1	FALSE	pp	244447.XP_008307377.1 (pp) 244447.XP_008307699.1	0.09		0.453	0.091				0.533	0.091
pp	244447.XP_008307383.1 (pp) 244447.XP_008309252.1	FALSE	pp	244447.XP_008307383.1 (pp) 244447.XP_008309252.1	0.061			0.054			0.042	0.67	0.659
pp	244447.XP_008307377.1 (pp) 244447.XP_008335872.1	FALSE	pp	244447.XP_008307377.1 (pp) 244447.XP_008335872.1	0.062		0.35	0.26				0.606	0.23
pp	244447.XP_008307377.1 (pp) 244447.XP_008315052.1	FALSE	pp	244447.XP_008307377.1 (pp) 244447.XP_008315052.1	0.107		0.36					0.404
pp	244447.XP_008307383.1 (pp) 244447.XP_008328456.1	FALSE	pp	244447.XP_008307383.1 (pp) 244447.XP_008328456.1	0.049			0.077				0.448	0.422
pp	244447.XP_008307591.1 (pp) 244447.XP_008319274.1	FALSE	pp	244447.XP_008307591.1 (pp) 244447.XP_008319274.1	0.061							0.723	0.718
pp	244447.XP_008307610.1 (pp) 244447.XP_008321233.1	FALSE	pp	244447.XP_008307610.1 (pp) 244447.XP_008321233.1								0.483	0.483
pp	244447.XP_008307610.1 (pp) 244447.XP_008329519.1	FALSE	pp	244447.XP_008307610.1 (pp) 244447.XP_008329519.1	0.062		0.163	0.375				0.685	0.435
pp	244447.XP_008307610.1 (pp) 244447.XP_008327089.1	FALSE	pp	244447.XP_008307610.1 (pp) 244447.XP_008327089.1	0.083		0.167	0.311				0.538	0.227
pp	244447.XP_008307610.1 (pp) 244447.XP_008322176.1	FALSE	pp	244447.XP_008307610.1 (pp) 244447.XP_008322176.1			0.349					0.401	0.119
pp	244447.XP_008307610.1 (pp) 244447.XP_008333902.1	FALSE	pp	244447.XP_008307610.1 (pp) 244447.XP_008333902.1	0.062		0.15	0.188				0.447	0.248
pp	244447.XP_008307703.1 (pp) 244447.XP_008334867.1	FALSE	pp	244447.XP_008307703.1 (pp) 244447.XP_008334867.1	0.062							0.68	0.673
pp	244447.XP_008307610.1 (pp) 244447.XP_008335602.1	FALSE	pp	244447.XP_008307610.1 (pp) 244447.XP_008335602.1								0.483	0.483
pp	244447.XP_008307610.1 (pp) 244447.XP_008311548.1	FALSE	pp	244447.XP_008307610.1 (pp) 244447.XP_008311548.1	0.061	0.111	0.649	0.046				0.706	0.112
pp	244447.XP_008307610.1 (pp) 244447.XP_008316734.1	FALSE	pp	244447.XP_008307610.1 (pp) 244447.XP_008316734.1				0.206				0.464	0.353
pp	244447.XP_008307610.1 (pp) 244447.XP_008308092.1	FALSE	pp	244447.XP_008307610.1 (pp) 244447.XP_008308092.1	0.06		0.574	0.26				0.81	0.437
pp	244447.XP_008307699.1 (pp) 244447.XP_008334590.1	FALSE	pp	244447.XP_008307699.1 (pp) 244447.XP_008334590.1	0.128		0.112	0.302				0.428	0.068
pp	244447.XP_008307699.1 (pp) 244447.XP_008308006.1	FALSE	pp	244447.XP_008307699.1 (pp) 244447.XP_008308006.1	0.061		0.17	0.132				0.743	0.666
pp	244447.XP_008307703.1 (pp) 244447.XP_008335606.1	FALSE	pp	244447.XP_008307703.1 (pp) 244447.XP_008335606.1								0.653	0.653
pp	244447.XP_008307610.1 (pp) 244447.XP_008311979.1	FALSE	pp	244447.XP_008307610.1 (pp) 244447.XP_008311979.1			0.213	0.297				0.53	0.22
pp	244447.XP_008307703.1 (pp) 244447.XP_008334113.1	FALSE	pp	244447.XP_008307703.1 (pp) 244447.XP_008334113.1	0.061		0.839	0.131				0.931	0.542
pp	244447.XP_008307703.1 (pp) 244447.XP_008322948.1	FALSE	pp	244447.XP_008307703.1 (pp) 244447.XP_008322948.1	0.061		0.839	0.131				0.931	0.542
pp	244447.XP_008307703.1 (pp) 244447.XP_008326778.1	FALSE	pp	244447.XP_008307703.1 (pp) 244447.XP_008326778.1	0.072		0.57	0.045				0.832	0.613
pp	244447.XP_008307703.1 (pp) 244447.XP_008324527.1	FALSE	pp	244447.XP_008307703.1 (pp) 244447.XP_008324527.1	0.061							0.554	0.545
pp	244447.XP_008307703.1 (pp) 244447.XP_008309411.1	FALSE	pp	244447.XP_008307703.1 (pp) 244447.XP_008309411.1	0.102		0.57					0.615	0.085
pp	244447.XP_008307703.1 (pp) 244447.XP_008314820.1	FALSE	pp	244447.XP_008307703.1 (pp) 244447.XP_008314820.1			0.47	0.045				0.545	0.174
pp	244447.XP_008307703.1 (pp) 244447.XP_008319227.1	FALSE	pp	244447.XP_008307703.1 (pp) 244447.XP_008319227.1								0.653	0.653
pp	244447.XP_008307703.1 (pp) 244447.XP_008329844.1	FALSE	pp	244447.XP_008307703.1 (pp) 244447.XP_008329844.1			0.398					0.72	0.555
pp	244447.XP_008307731.1 (pp) 244447.XP_008330558.1	FALSE	pp	244447.XP_008307731.1 (pp) 244447.XP_008330558.1	0.057		0.239	0.259				0.522	0.208
pp	244447.XP_008307731.1 (pp) 244447.XP_008311248.1	FALSE	pp	244447.XP_008307731.1 (pp) 244447.XP_008311248.1	0.06			0.26				0.506	0.347
pp	244447.XP_008307744.1 (pp) 244447.XP_008327564.1	FALSE	pp	244447.XP_008307744.1 (pp) 244447.XP_008327564.1	0.062			0.16				0.441	0.348
pp	244447.XP_008307744.1 (pp) 244447.XP_008308684.1	FALSE	pp	244447.XP_008307744.1 (pp) 244447.XP_008308684.1	0.18		0.724	0.785				0.978	0.607
pp	244447.XP_008307744.1 (pp) 244447.XP_008335663.1	FALSE	pp	244447.XP_008307744.1 (pp) 244447.XP_008335663.1	0.104							0.411	0.37
pp	244447.XP_008307744.1 (pp) 244447.XP_008334642.1	FALSE	pp	244447.XP_008307744.1 (pp) 244447.XP_008334642.1	0.061							0.548	0.539
pp	244447.XP_008307744.1 (pp) 244447.XP_008331628.1	FALSE	pp	244447.XP_008307744.1 (pp) 244447.XP_008331628.1	0.107							0.725	0.705
pp	244447.XP_008307744.1 (pp) 244447.XP_008328535.1	FALSE	pp	244447.XP_008307744.1 (pp) 244447.XP_008328535.1	0.096			0.078				0.579	0.536
pp	244447.XP_008307744.1 (pp) 244447.XP_008308957.1	FALSE	pp	244447.XP_008307744.1 (pp) 244447.XP_008308957.1	0.055			0.209				0.439	0.31
pp	244447.XP_008307744.1 (pp) 244447.XP_008322742.1	FALSE	pp	244447.XP_008307744.1 (pp) 244447.XP_008322742.1	0.061		0.43					0.475	0.098
pp	244447.XP_008307744.1 (pp) 244447.XP_008328948.1	FALSE	pp	244447.XP_008307744.1 (pp) 244447.XP_008328948.1	0.126							0.491	0.442
pp	244447.XP_008307744.1 (pp) 244447.XP_008316255.1	FALSE	pp	244447.XP_008307744.1 (pp) 244447.XP_008316255.1	0.06							0.501	0.491
pp	244447.XP_008307744.1 (pp) 244447.XP_008326969.1	FALSE	pp	244447.XP_008307744.1 (pp) 244447.XP_008326969.1	0.297							0.535	0.367
pp	244447.XP_008307744.1 (pp) 244447.XP_008332706.1	FALSE	pp	244447.XP_008307744.1 (pp) 244447.XP_008332706.1	0.061		0.683	0.746				0.964	0.581
pp	244447.XP_008307744.1 (pp) 244447.XP_008330713.1	FALSE	pp	244447.XP_008307744.1 (pp) 244447.XP_008330713.1	0.055			0.209				0.439	0.31
pp	244447.XP_008307744.1 (pp) 244447.XP_008329413.1	FALSE	pp	244447.XP_008307744.1 (pp) 244447.XP_008329413.1	0.061		0.542					0.551
pp	244447.XP_008307744.1 (pp) 244447.XP_008307750.1	FALSE	pp	244447.XP_008307744.1 (pp) 244447.XP_008307750.1	0.193		0.541	0.75				0.963	0.651
pp	244447.XP_008307744.1 (pp) 244447.XP_008331927.1	FALSE	pp	244447.XP_008307744.1 (pp) 244447.XP_008331927.1	0.061		0.424	0.48				0.818	0.43
pp	244447.XP_008307744.1 (pp) 244447.XP_008330847.1	FALSE	pp	244447.XP_008307744.1 (pp) 244447.XP_008330847.1	0.219		0.699	0.956				0.999	0.93
pp	244447.XP_008307744.1 (pp) 244447.XP_008314982.1	FALSE	pp	244447.XP_008307744.1 (pp) 244447.XP_008314982.1	0.126							0.491	0.442
pp	244447.XP_008307744.1 (pp) 244447.XP_008335322.1	FALSE	pp	244447.XP_008307744.1 (pp) 244447.XP_008335322.1	0.147							0.508	0.447
pp	244447.XP_008307750.1 (pp) 244447.XP_008326969.1	FALSE	pp	244447.XP_008307750.1 (pp) 244447.XP_008326969.1	0.106			0.187				0.405	0.248
pp	244447.XP_008307750.1 (pp) 244447.XP_008332706.1	FALSE	pp	244447.XP_008307750.1 (pp) 244447.XP_008332706.1	0.06		0.489	0.684				0.929	0.59
pp	244447.XP_008307750.1 (pp) 244447.XP_008334719.1	FALSE	pp	244447.XP_008307750.1 (pp) 244447.XP_008334719.1	0.156			0.08			0.042	0.475	0.378
pp	244447.XP_008307750.1 (pp) 244447.XP_008331984.1	FALSE	pp	244447.XP_008307750.1 (pp) 244447.XP_008331984.1	0.061		0.233	0.157				0.419	0.156
pp	244447.XP_008307750.1 (pp) 244447.XP_008331504.1	FALSE	pp	244447.XP_008307750.1 (pp) 244447.XP_008331504.1	0.267							0.517	0.369
pp	244447.XP_008307750.1 (pp) 244447.XP_008327497.1	FALSE	pp	244447.XP_008307750.1 (pp) 244447.XP_008327497.1	0.123		0.487	0.081				0.693	0.346
pp	244447.XP_008307750.1 (pp) 244447.XP_008322742.1	FALSE	pp	244447.XP_008307750.1 (pp) 244447.XP_008322742.1	0.061		0.368	0.16				0.535	0.179
pp	244447.XP_008307750.1 (pp) 244447.XP_008329413.1	FALSE	pp	244447.XP_008307750.1 (pp) 244447.XP_008329413.1	0.06		0.486	0.517				0.909	0.659
pp	244447.XP_008307750.1 (pp) 244447.XP_008327564.1	FALSE	pp	244447.XP_008307750.1 (pp) 244447.XP_008327564.1	0.115			0.157				0.527	0.417
pp	244447.XP_008307750.1 (pp) 244447.XP_008328535.1	FALSE	pp	244447.XP_008307750.1 (pp) 244447.XP_008328535.1	0.061			0.084				0.413	0.373
pp	244447.XP_008307750.1 (pp) 244447.XP_008321430.1	FALSE	pp	244447.XP_008307750.1 (pp) 244447.XP_008321430.1			0.457	0.353				0.723	0.276
pp	244447.XP_008307750.1 (pp) 244447.XP_008330847.1	FALSE	pp	244447.XP_008307750.1 (pp) 244447.XP_008330847.1	0.718		0.547	0.785				0.992	0.745
pp	244447.XP_008307785.1 (pp) 244447.XP_008308075.1	FALSE	pp	244447.XP_008307785.1 (pp) 244447.XP_008308075.1	0.503							0.663	0.35
pp	244447.XP_008307750.1 (pp) 244447.XP_008331927.1	FALSE	pp	244447.XP_008307750.1 (pp) 244447.XP_008331927.1	0.06		0.363	0.436				0.749	0.345
pp	244447.XP_008307750.1 (pp) 244447.XP_008316255.1	FALSE	pp	244447.XP_008307750.1 (pp) 244447.XP_008316255.1			0.487	0.243				0.731	0.364
pp	244447.XP_008307750.1 (pp) 244447.XP_008328196.1	FALSE	pp	244447.XP_008307750.1 (pp) 244447.XP_008328196.1	0.18		0.547	0.532				0.908	0.538
pp	244447.XP_008307785.1 (pp) 244447.XP_008326012.1	FALSE	pp	244447.XP_008307785.1 (pp) 244447.XP_008326012.1			0.874	0.442				0.956	0.437
pp	244447.XP_008307750.1 (pp) 244447.XP_008331628.1	FALSE	pp	244447.XP_008307750.1 (pp) 244447.XP_008331628.1	0.179			0.098				0.681	0.605
pp	244447.XP_008307750.1 (pp) 244447.XP_008320173.1	FALSE	pp	244447.XP_008307750.1 (pp) 244447.XP_008320173.1	0.156			0.099			0.042	0.591	0.506
pp	244447.XP_008307785.1 (pp) 244447.XP_008328740.1	FALSE	pp	244447.XP_008307785.1 (pp) 244447.XP_008328740.1	0.254		0.125	0.177				0.415
pp	244447.XP_008307750.1 (pp) 244447.XP_008308684.1	FALSE	pp	244447.XP_008307750.1 (pp) 244447.XP_008308684.1	0.219		0.649	0.978				0.998	0.723
pp	244447.XP_008307750.1 (pp) 244447.XP_008333973.1	FALSE	pp	244447.XP_008307750.1 (pp) 244447.XP_008333973.1				0.259				0.628	0.519
pp	244447.XP_008307785.1 (pp) 244447.XP_008331927.1	FALSE	pp	244447.XP_008307785.1 (pp) 244447.XP_008331927.1			0.763	0.34				0.912	0.487
pp	244447.XP_008307785.1 (pp) 244447.XP_008332706.1	FALSE	pp	244447.XP_008307785.1 (pp) 244447.XP_008332706.1			0.365	0.302				0.685	0.348
pp	244447.XP_008307785.1 (pp) 244447.XP_008328582.1	FALSE	pp	244447.XP_008307785.1 (pp) 244447.XP_008328582.1	0.06		0.595	0.339				0.876	0.566
pp	244447.XP_008307785.1 (pp) 244447.XP_008325266.1	FALSE	pp	244447.XP_008307785.1 (pp) 244447.XP_008325266.1			0.871	0.74				0.983	0.548
pp	244447.XP_008307785.1 (pp) 244447.XP_008313669.1	FALSE	pp	244447.XP_008307785.1 (pp) 244447.XP_008313669.1								0.507	0.507
pp	244447.XP_008307785.1 (pp) 244447.XP_008329372.1	FALSE	pp	244447.XP_008307785.1 (pp) 244447.XP_008329372.1	0.061		0.763					0.767
pp	244447.XP_008307785.1 (pp) 244447.XP_008312483.1	FALSE	pp	244447.XP_008307785.1 (pp) 244447.XP_008312483.1			0.873	0.673				0.971	0.369
pp	244447.XP_008307785.1 (pp) 244447.XP_008317559.1	FALSE	pp	244447.XP_008307785.1 (pp) 244447.XP_008317559.1	0.445							0.492	0.123
pp	244447.XP_008307870.1 (pp) 244447.XP_008312625.1	FALSE	pp	244447.XP_008307870.1 (pp) 244447.XP_008312625.1	0.117			0.13				0.714	0.658
pp	244447.XP_008307870.1 (pp) 244447.XP_008315481.1	FALSE	pp	244447.XP_008307870.1 (pp) 244447.XP_008315481.1	0.061			0.195				0.464	0.348
pp	244447.XP_008307870.1 (pp) 244447.XP_008324150.1	FALSE	pp	244447.XP_008307870.1 (pp) 244447.XP_008324150.1	0.051							0.446	0.441
pp	244447.XP_008307870.1 (pp) 244447.XP_008329519.1	FALSE	pp	244447.XP_008307870.1 (pp) 244447.XP_008329519.1	0.062			0.259				0.732	0.646
pp	244447.XP_008307870.1 (pp) 244447.XP_008332588.1	FALSE	pp	244447.XP_008307870.1 (pp) 244447.XP_008332588.1			0.8					0.8
pp	244447.XP_008307881.1 (pp) 244447.XP_008327887.1	FALSE	pp	244447.XP_008307881.1 (pp) 244447.XP_008327887.1	0.06		0.54	0.504				0.833	0.316
pp	244447.XP_008307881.1 (pp) 244447.XP_008311857.1	FALSE	pp	244447.XP_008307881.1 (pp) 244447.XP_008311857.1	0.165		0.072	0.414				0.582	0.188
pp	244447.XP_008307881.1 (pp) 244447.XP_008323162.1	FALSE	pp	244447.XP_008307881.1 (pp) 244447.XP_008323162.1	0.06		0.456	0.423				0.752	0.259
pp	244447.XP_008307881.1 (pp) 244447.XP_008316182.1	FALSE	pp	244447.XP_008307881.1 (pp) 244447.XP_008316182.1	0.062		0.418					0.43
pp	244447.XP_008307870.1 (pp) 244447.XP_008324520.1	FALSE	pp	244447.XP_008307870.1 (pp) 244447.XP_008324520.1								0.44	0.44
pp	244447.XP_008307870.1 (pp) 244447.XP_008315566.1	FALSE	pp	244447.XP_008307870.1 (pp) 244447.XP_008315566.1	0.117							0.526	0.486
pp	244447.XP_008307881.1 (pp) 244447.XP_008329948.1	FALSE	pp	244447.XP_008307881.1 (pp) 244447.XP_008329948.1	0.128		0.8	0.513				0.937	0.35
pp	244447.XP_008307881.1 (pp) 244447.XP_008328159.1	FALSE	pp	244447.XP_008307881.1 (pp) 244447.XP_008328159.1	0.06		0.434	0.052				0.451
pp	244447.XP_008307881.1 (pp) 244447.XP_008327089.1	FALSE	pp	244447.XP_008307881.1 (pp) 244447.XP_008327089.1	0.062			0.198				0.427	0.3
pp	244447.XP_008307959.1 (pp) 244447.XP_008309158.1	FALSE	pp	244447.XP_008307959.1 (pp) 244447.XP_008309158.1	0.06		0.283	0.392				0.566	0.067
pp	244447.XP_008307881.1 (pp) 244447.XP_008318917.1	FALSE	pp	244447.XP_008307881.1 (pp) 244447.XP_008318917.1	0.11		0.597	0.07				0.656	0.092
pp	244447.XP_008307881.1 (pp) 244447.XP_008331273.1	FALSE	pp	244447.XP_008307881.1 (pp) 244447.XP_008331273.1	0.108			0.303				0.526	0.3
pp	244447.XP_008307881.1 (pp) 244447.XP_008328423.1	FALSE	pp	244447.XP_008307881.1 (pp) 244447.XP_008328423.1	0.061			0.107				0.455	0.403
pp	244447.XP_008307959.1 (pp) 244447.XP_008334590.1	FALSE	pp	244447.XP_008307959.1 (pp) 244447.XP_008334590.1	0.179		0.272	0.15				0.476	0.091
pp	244447.XP_008307959.1 (pp) 244447.XP_008319269.1	FALSE	pp	244447.XP_008307959.1 (pp) 244447.XP_008319269.1	0.061		0.128	0.115				0.522	0.419
pp	244447.XP_008307959.1 (pp) 244447.XP_008311548.1	FALSE	pp	244447.XP_008307959.1 (pp) 244447.XP_008311548.1	0.054			0.069				0.402	0.376
pp	244447.XP_008307959.1 (pp) 244447.XP_008335544.1	FALSE	pp	244447.XP_008307959.1 (pp) 244447.XP_008335544.1				0.447				0.447
pp	244447.XP_008308006.1 (pp) 244447.XP_008331249.1	FALSE	pp	244447.XP_008308006.1 (pp) 244447.XP_008331249.1	0.06							0.5	0.49
pp	244447.XP_008307959.1 (pp) 244447.XP_008326212.1	FALSE	pp	244447.XP_008307959.1 (pp) 244447.XP_008326212.1	0.062			0.068				0.46	0.432
pp	244447.XP_008307959.1 (pp) 244447.XP_008327306.1	FALSE	pp	244447.XP_008307959.1 (pp) 244447.XP_008327306.1				0.044				0.413	0.412
pp	244447.XP_008308006.1 (pp) 244447.XP_008320806.1	FALSE	pp	244447.XP_008308006.1 (pp) 244447.XP_008320806.1			0.342	0.162				0.465	0.109
pp	244447.XP_008307959.1 (pp) 244447.XP_008325642.1	FALSE	pp	244447.XP_008307959.1 (pp) 244447.XP_008325642.1	0.082		0.069	0.057				0.403	0.347
pp	244447.XP_008308006.1 (pp) 244447.XP_008322966.1	FALSE	pp	244447.XP_008308006.1 (pp) 244447.XP_008322966.1	0.06							0.471	0.461
pp	244447.XP_008308041.1 (pp) 244447.XP_008328224.1	FALSE	pp	244447.XP_008308041.1 (pp) 244447.XP_008328224.1								0.539	0.539
pp	244447.XP_008308041.1 (pp) 244447.XP_008329422.1	FALSE	pp	244447.XP_008308041.1 (pp) 244447.XP_008329422.1	0.042		0.54					0.54
pp	244447.XP_008308075.1 (pp) 244447.XP_008327887.1	FALSE	pp	244447.XP_008308075.1 (pp) 244447.XP_008327887.1	0.073		0.245	0.045				0.418	0.233
pp	244447.XP_008308075.1 (pp) 244447.XP_008319420.1	FALSE	pp	244447.XP_008308075.1 (pp) 244447.XP_008319420.1	0.06		0.072	0.079				0.408	0.351
pp	244447.XP_008308075.1 (pp) 244447.XP_008308829.1	FALSE	pp	244447.XP_008308075.1 (pp) 244447.XP_008308829.1	0.452			0.047				0.455
pp	244447.XP_008308075.1 (pp) 244447.XP_008328355.1	FALSE	pp	244447.XP_008308075.1 (pp) 244447.XP_008328355.1	0.22			0.589				0.86	0.601
pp	244447.XP_008308075.1 (pp) 244447.XP_008328423.1	FALSE	pp	244447.XP_008308075.1 (pp) 244447.XP_008328423.1	0.059		0.196	0.16				0.457	0.247
pp	244447.XP_008308075.1 (pp) 244447.XP_008315051.1	FALSE	pp	244447.XP_008308075.1 (pp) 244447.XP_008315051.1	0.108		0.339	0.046				0.408	0.073
pp	244447.XP_008308075.1 (pp) 244447.XP_008322480.1	FALSE	pp	244447.XP_008308075.1 (pp) 244447.XP_008322480.1	0.082		0.456	0.081				0.63	0.289
pp	244447.XP_008308075.1 (pp) 244447.XP_008308687.1	FALSE	pp	244447.XP_008308075.1 (pp) 244447.XP_008308687.1	0.113			0.054				0.501	0.454
pp	244447.XP_008308075.1 (pp) 244447.XP_008308974.1	FALSE	pp	244447.XP_008308075.1 (pp) 244447.XP_008308974.1	0.061		0.154	0.254				0.4	0.108
pp	244447.XP_008308075.1 (pp) 244447.XP_008326969.1	FALSE	pp	244447.XP_008308075.1 (pp) 244447.XP_008326969.1	0.062			0.135				0.706	0.667
pp	244447.XP_008308075.1 (pp) 244447.XP_008331097.1	FALSE	pp	244447.XP_008308075.1 (pp) 244447.XP_008331097.1	0.197							0.409	0.295
pp	244447.XP_008308075.1 (pp) 244447.XP_008314249.1	FALSE	pp	244447.XP_008308075.1 (pp) 244447.XP_008314249.1	0.061			0.057				0.576	0.56
pp	244447.XP_008308075.1 (pp) 244447.XP_008316513.1	FALSE	pp	244447.XP_008308075.1 (pp) 244447.XP_008316513.1	0.164							0.595	0.536
pp	244447.XP_008308075.1 (pp) 244447.XP_008312216.1	FALSE	pp	244447.XP_008308075.1 (pp) 244447.XP_008312216.1	0.06			0.047				0.455	0.441
pp	244447.XP_008308075.1 (pp) 244447.XP_008313669.1	FALSE	pp	244447.XP_008308075.1 (pp) 244447.XP_008313669.1	0.09							0.472	0.444
pp	244447.XP_008308075.1 (pp) 244447.XP_008314237.1	FALSE	pp	244447.XP_008308075.1 (pp) 244447.XP_008314237.1	0.06			0.046				0.797	0.792
pp	244447.XP_008308075.1 (pp) 244447.XP_008309310.1	FALSE	pp	244447.XP_008308075.1 (pp) 244447.XP_008309310.1	0.247							0.569	0.452
pp	244447.XP_008308075.1 (pp) 244447.XP_008317559.1	FALSE	pp	244447.XP_008308075.1 (pp) 244447.XP_008317559.1	0.732			0.088				0.749	0.056
pp	244447.XP_008308075.1 (pp) 244447.XP_008334590.1	FALSE	pp	244447.XP_008308075.1 (pp) 244447.XP_008334590.1	0.296		0.115	0.131				0.42	0.056
pp	244447.XP_008308075.1 (pp) 244447.XP_008322742.1	FALSE	pp	244447.XP_008308075.1 (pp) 244447.XP_008322742.1	0.093		0.446	0.046				0.478
pp	244447.XP_008308075.1 (pp) 244447.XP_008314083.1	FALSE	pp	244447.XP_008308075.1 (pp) 244447.XP_008314083.1	0.144		0.152	0.26				0.487	0.159
pp	244447.XP_008308075.1 (pp) 244447.XP_008325642.1	FALSE	pp	244447.XP_008308075.1 (pp) 244447.XP_008325642.1	0.376		0.154	0.259				0.59	0.077
pp	244447.XP_008308075.1 (pp) 244447.XP_008320581.1	FALSE	pp	244447.XP_008308075.1 (pp) 244447.XP_008320581.1	0.061			0.058				0.441	0.419
pp	244447.XP_008308075.1 (pp) 244447.XP_008334946.1	FALSE	pp	244447.XP_008308075.1 (pp) 244447.XP_008334946.1	0.061			0.058				0.689	0.677
pp	244447.XP_008308075.1 (pp) 244447.XP_008324171.1	FALSE	pp	244447.XP_008308075.1 (pp) 244447.XP_008324171.1	0.062			0.097				0.512	0.471
pp	244447.XP_008308075.1 (pp) 244447.XP_008330539.1	FALSE	pp	244447.XP_008308075.1 (pp) 244447.XP_008330539.1			0.562	0.078				0.861	0.684
pp	244447.XP_008308075.1 (pp) 244447.XP_008330847.1	FALSE	pp	244447.XP_008308075.1 (pp) 244447.XP_008330847.1	0.721			0.069				0.913	0.694
pp	244447.XP_008308075.1 (pp) 244447.XP_008334925.1	FALSE	pp	244447.XP_008308075.1 (pp) 244447.XP_008334925.1	0.193							0.623	0.552
pp	244447.XP_008308075.1 (pp) 244447.XP_008333569.1	FALSE	pp	244447.XP_008308075.1 (pp) 244447.XP_008333569.1	0.061			0.058				0.689	0.677
pp	244447.XP_008308075.1 (pp) 244447.XP_008321515.1	FALSE	pp	244447.XP_008308075.1 (pp) 244447.XP_008321515.1	0.061		0.196	0.766				0.915	0.58
pp	244447.XP_008308075.1 (pp) 244447.XP_008309158.1	FALSE	pp	244447.XP_008308075.1 (pp) 244447.XP_008309158.1	0.08		0.15	0.181				0.688	0.571
pp	244447.XP_008308075.1 (pp) 244447.XP_008330126.1	FALSE	pp	244447.XP_008308075.1 (pp) 244447.XP_008330126.1	0.063		0.178	0.259				0.82	0.723
pp	244447.XP_008308075.1 (pp) 244447.XP_008335239.1	FALSE	pp	244447.XP_008308075.1 (pp) 244447.XP_008335239.1	0.165			0.167				0.823	0.766
pp	244447.XP_008308075.1 (pp) 244447.XP_008323871.1	FALSE	pp	244447.XP_008308075.1 (pp) 244447.XP_008323871.1	0.061		0.54					0.556	0.056
pp	244447.XP_008308075.1 (pp) 244447.XP_008318144.1	FALSE	pp	244447.XP_008308075.1 (pp) 244447.XP_008318144.1								0.45	0.45
pp	244447.XP_008308075.1 (pp) 244447.XP_008316359.1	FALSE	pp	244447.XP_008308075.1 (pp) 244447.XP_008316359.1	0.616		0.31					0.814	0.357
pp	244447.XP_008308075.1 (pp) 244447.XP_008323162.1	FALSE	pp	244447.XP_008308075.1 (pp) 244447.XP_008323162.1	0.073		0.245	0.045				0.418	0.233
pp	244447.XP_008308075.1 (pp) 244447.XP_008314194.1	FALSE	pp	244447.XP_008308075.1 (pp) 244447.XP_008314194.1	0.247							0.569	0.452
pp	244447.XP_008308092.1 (pp) 244447.XP_008331954.1	FALSE	pp	244447.XP_008308092.1 (pp) 244447.XP_008331954.1	0.115		0.605	0.198				0.695
pp	244447.XP_008308092.1 (pp) 244447.XP_008311979.1	FALSE	pp	244447.XP_008308092.1 (pp) 244447.XP_008311979.1			0.361					0.451	0.177
pp	244447.XP_008308092.1 (pp) 244447.XP_008335563.1	FALSE	pp	244447.XP_008308092.1 (pp) 244447.XP_008335563.1	0.058		0.451					0.46
pp	244447.XP_008308256.1 (pp) 244447.XP_008308957.1	FALSE	pp	244447.XP_008308256.1 (pp) 244447.XP_008308957.1	0.107		0.522	0.239				0.697	0.18
pp	244447.XP_008308092.1 (pp) 244447.XP_008332455.1	FALSE	pp	244447.XP_008308092.1 (pp) 244447.XP_008332455.1	0.06		0.541					0.565	0.074
pp	244447.XP_008308092.1 (pp) 244447.XP_008312651.1	FALSE	pp	244447.XP_008308092.1 (pp) 244447.XP_008312651.1	0.062		0.457	0.106				0.547	0.123
pp	244447.XP_008308256.1 (pp) 244447.XP_008311866.1	FALSE	pp	244447.XP_008308256.1 (pp) 244447.XP_008311866.1	0.728			0.265				0.802	0.09
pp	244447.XP_008308256.1 (pp) 244447.XP_008320973.1	FALSE	pp	244447.XP_008308256.1 (pp) 244447.XP_008320973.1	0.667			0.111				0.694	0.05
pp	244447.XP_008308256.1 (pp) 244447.XP_008315660.1	FALSE	pp	244447.XP_008308256.1 (pp) 244447.XP_008315660.1	0.73			0.193				0.934	0.722
pp	244447.XP_008308256.1 (pp) 244447.XP_008336228.1	FALSE	pp	244447.XP_008308256.1 (pp) 244447.XP_008336228.1	0.802			0.078				0.857	0.284
pp	244447.XP_008308256.1 (pp) 244447.XP_008330713.1	FALSE	pp	244447.XP_008308256.1 (pp) 244447.XP_008330713.1	0.107		0.522	0.239				0.697	0.18
pp	244447.XP_008308256.1 (pp) 244447.XP_008335381.1	FALSE	pp	244447.XP_008308256.1 (pp) 244447.XP_008335381.1	0.866		0.805	0.923				0.999	0.698
pp	244447.XP_008308256.1 (pp) 244447.XP_008310352.1	FALSE	pp	244447.XP_008308256.1 (pp) 244447.XP_008310352.1	0.592			0.07				0.622	0.084
pp	244447.XP_008308256.1 (pp) 244447.XP_008332548.1	FALSE	pp	244447.XP_008308256.1 (pp) 244447.XP_008332548.1	0.855		0.805	0.95				0.999	0.723
pp	244447.XP_008308256.1 (pp) 244447.XP_008314249.1	FALSE	pp	244447.XP_008308256.1 (pp) 244447.XP_008314249.1	0.178			0.26				0.494	0.235
pp	244447.XP_008308256.1 (pp) 244447.XP_008331097.1	FALSE	pp	244447.XP_008308256.1 (pp) 244447.XP_008331097.1	0.31			0.045				0.676	0.548
pp	244447.XP_008308256.1 (pp) 244447.XP_008334925.1	FALSE	pp	244447.XP_008308256.1 (pp) 244447.XP_008334925.1	0.105			0.26				0.544	0.368
pp	244447.XP_008308256.1 (pp) 244447.XP_008322006.1	FALSE	pp	244447.XP_008308256.1 (pp) 244447.XP_008322006.1	0.734							0.734
pp	244447.XP_008308256.1 (pp) 244447.XP_008324759.1	FALSE	pp	244447.XP_008308256.1 (pp) 244447.XP_008324759.1	0.862		0.805	0.913				0.999	0.719
pp	244447.XP_008308256.1 (pp) 244447.XP_008321894.1	FALSE	pp	244447.XP_008308256.1 (pp) 244447.XP_008321894.1	0.362			0.419				0.736	0.347
pp	244447.XP_008308256.1 (pp) 244447.XP_008318144.1	FALSE	pp	244447.XP_008308256.1 (pp) 244447.XP_008318144.1	0.219			0.14				0.477	0.284
pp	244447.XP_008308256.1 (pp) 244447.XP_008317294.1	FALSE	pp	244447.XP_008308256.1 (pp) 244447.XP_008317294.1	0.435							0.473	0.107
pp	244447.XP_008308436.1 (pp) 244447.XP_008316734.1	FALSE	pp	244447.XP_008308436.1 (pp) 244447.XP_008316734.1	0.059							0.426	0.416
pp	244447.XP_008308256.1 (pp) 244447.XP_008319492.1	FALSE	pp	244447.XP_008308256.1 (pp) 244447.XP_008319492.1	0.862		0.805	0.927				0.999	0.724
pp	244447.XP_008308256.1 (pp) 244447.XP_008326242.1	FALSE	pp	244447.XP_008308256.1 (pp) 244447.XP_008326242.1	0.727							0.727
pp	244447.XP_008308396.1 (pp) 244447.XP_008330539.1	FALSE	pp	244447.XP_008308396.1 (pp) 244447.XP_008330539.1			0.748	0.72				0.965	0.556
pp	244447.XP_008308396.1 (pp) 244447.XP_008316734.1	FALSE	pp	244447.XP_008308396.1 (pp) 244447.XP_008316734.1	0.223							0.47	0.346
pp	244447.XP_008308397.1 (pp) 244447.XP_008309158.1	FALSE	pp	244447.XP_008308397.1 (pp) 244447.XP_008309158.1								0.615	0.615
pp	244447.XP_008308436.1 (pp) 244447.XP_008326122.1	FALSE	pp	244447.XP_008308436.1 (pp) 244447.XP_008326122.1	0.06							0.448	0.437
pp	244447.XP_008308256.1 (pp) 244447.XP_008331579.1	FALSE	pp	244447.XP_008308256.1 (pp) 244447.XP_008331579.1								0.582	0.582
pp	244447.XP_008308396.1 (pp) 244447.XP_008322742.1	FALSE	pp	244447.XP_008308396.1 (pp) 244447.XP_008322742.1	0.087			0.739				0.93	0.732
pp	244447.XP_008308396.1 (pp) 244447.XP_008311653.1	FALSE	pp	244447.XP_008308396.1 (pp) 244447.XP_008311653.1								0.661	0.661
pp	244447.XP_008308436.1 (pp) 244447.XP_008323166.1	FALSE	pp	244447.XP_008308436.1 (pp) 244447.XP_008323166.1	0.06							0.448	0.437
pp	244447.XP_008308436.1 (pp) 244447.XP_008322742.1	FALSE	pp	244447.XP_008308436.1 (pp) 244447.XP_008322742.1								0.543	0.543
pp	244447.XP_008308436.1 (pp) 244447.XP_008318608.1	FALSE	pp	244447.XP_008308436.1 (pp) 244447.XP_008318608.1	0.06		0.54					0.549
pp	244447.XP_008308436.1 (pp) 244447.XP_008309270.1	FALSE	pp	244447.XP_008308436.1 (pp) 244447.XP_008309270.1				0.187				0.738	0.692
pp	244447.XP_008308449.1 (pp) 244447.XP_008314968.1	FALSE	pp	244447.XP_008308449.1 (pp) 244447.XP_008314968.1	0.062		0.455	0.139				0.539	0.078
pp	244447.XP_008308449.1 (pp) 244447.XP_008313669.1	FALSE	pp	244447.XP_008308449.1 (pp) 244447.XP_008313669.1	0.061		0.623	0.261				0.75	0.158
pp	244447.XP_008308449.1 (pp) 244447.XP_008312578.1	FALSE	pp	244447.XP_008308449.1 (pp) 244447.XP_008312578.1			0.656	0.431				0.849	0.294
pp	244447.XP_008308449.1 (pp) 244447.XP_008311248.1	FALSE	pp	244447.XP_008308449.1 (pp) 244447.XP_008311248.1	0.06		0.191	0.26				0.418	0.089
pp	244447.XP_008308449.1 (pp) 244447.XP_008331712.1	FALSE	pp	244447.XP_008308449.1 (pp) 244447.XP_008331712.1	0.06		0.222	0.263			0.059	0.431	0.052
pp	244447.XP_008308449.1 (pp) 244447.XP_008331984.1	FALSE	pp	244447.XP_008308449.1 (pp) 244447.XP_008331984.1	0.061		0.448	0.045				0.484	0.082
pp	244447.XP_008308449.1 (pp) 244447.XP_008312246.1	FALSE	pp	244447.XP_008308449.1 (pp) 244447.XP_008312246.1	0.06	0.049	0.95	0.525				0.975	0.05
pp	244447.XP_008308449.1 (pp) 244447.XP_008309310.1	FALSE	pp	244447.XP_008308449.1 (pp) 244447.XP_008309310.1	0.061		0.243	0.28				0.481	0.106
pp	244447.XP_008308449.1 (pp) 244447.XP_008326242.1	FALSE	pp	244447.XP_008308449.1 (pp) 244447.XP_008326242.1	0.051			0.445				0.504	0.135
pp	244447.XP_008308449.1 (pp) 244447.XP_008312019.1	FALSE	pp	244447.XP_008308449.1 (pp) 244447.XP_008312019.1				0.254				0.543	0.413
pp	244447.XP_008308449.1 (pp) 244447.XP_008315051.1	FALSE	pp	244447.XP_008308449.1 (pp) 244447.XP_008315051.1			0.529	0.368				0.724	0.15
pp	244447.XP_008308449.1 (pp) 244447.XP_008316907.1	FALSE	pp	244447.XP_008308449.1 (pp) 244447.XP_008316907.1			0.445	0.316				0.645	0.142
pp	244447.XP_008308449.1 (pp) 244447.XP_008308829.1	FALSE	pp	244447.XP_008308449.1 (pp) 244447.XP_008308829.1	0.061		0.557					0.713	0.367
pp	244447.XP_008308449.1 (pp) 244447.XP_008319420.1	FALSE	pp	244447.XP_008308449.1 (pp) 244447.XP_008319420.1	0.061		0.662	0.311				0.762
pp	244447.XP_008308449.1 (pp) 244447.XP_008322006.1	FALSE	pp	244447.XP_008308449.1 (pp) 244447.XP_008322006.1				0.259				0.429	0.262
pp	244447.XP_008308449.1 (pp) 244447.XP_008308685.1	FALSE	pp	244447.XP_008308449.1 (pp) 244447.XP_008308685.1	0.062		0.157	0.239				0.402	0.124
pp	244447.XP_008308449.1 (pp) 244447.XP_008332286.1	FALSE	pp	244447.XP_008308449.1 (pp) 244447.XP_008332286.1	0.062		0.455	0.139				0.539	0.078
pp	244447.XP_008308449.1 (pp) 244447.XP_008331390.1	FALSE	pp	244447.XP_008308449.1 (pp) 244447.XP_008331390.1	0.06		0.4	0.322				0.627	0.141
pp	244447.XP_008308449.1 (pp) 244447.XP_008314194.1	FALSE	pp	244447.XP_008308449.1 (pp) 244447.XP_008314194.1	0.061		0.243	0.28				0.481	0.106
pp	244447.XP_008308449.1 (pp) 244447.XP_008326501.1	FALSE	pp	244447.XP_008308449.1 (pp) 244447.XP_008326501.1			0.379	0.375				0.653	0.179
pp	244447.XP_008308449.1 (pp) 244447.XP_008335663.1	FALSE	pp	244447.XP_008308449.1 (pp) 244447.XP_008335663.1	0.08		0.925	0.459				0.965	0.189
pp	244447.XP_008308449.1 (pp) 244447.XP_008320731.1	FALSE	pp	244447.XP_008308449.1 (pp) 244447.XP_008320731.1	0.06			0.491				0.501
pp	244447.XP_008308449.1 (pp) 244447.XP_008322335.1	FALSE	pp	244447.XP_008308449.1 (pp) 244447.XP_008322335.1	0.079		0.341	0.388				0.625	0.11
pp	244447.XP_008308449.1 (pp) 244447.XP_008330336.1	FALSE	pp	244447.XP_008308449.1 (pp) 244447.XP_008330336.1	0.06		0.4	0.322				0.627	0.141
pp	244447.XP_008308449.1 (pp) 244447.XP_008330361.1	FALSE	pp	244447.XP_008308449.1 (pp) 244447.XP_008330361.1				0.333				0.429	0.18
pp	244447.XP_008308449.1 (pp) 244447.XP_008330934.1	FALSE	pp	244447.XP_008308449.1 (pp) 244447.XP_008330934.1	0.101		0.195	0.365				0.503	0.047
pp	244447.XP_008308449.1 (pp) 244447.XP_008331628.1	FALSE	pp	244447.XP_008308449.1 (pp) 244447.XP_008331628.1	0.06		0.557					0.705	0.349
pp	244447.XP_008308449.1 (pp) 244447.XP_008324086.1	FALSE	pp	244447.XP_008308449.1 (pp) 244447.XP_008324086.1	0.062		0.195	0.26				0.413	0.075
pp	244447.XP_008308684.1 (pp) 244447.XP_008313001.1	FALSE	pp	244447.XP_008308684.1 (pp) 244447.XP_008313001.1	0.057		0.344	0.138				0.42
pp	244447.XP_008308449.1 (pp) 244447.XP_008314235.1	FALSE	pp	244447.XP_008308449.1 (pp) 244447.XP_008314235.1			0.541	0.125			0.042	0.592	0.065
pp	244447.XP_008308601.1 (pp) 244447.XP_008332561.1	FALSE	pp	244447.XP_008308601.1 (pp) 244447.XP_008332561.1	0.06							0.453	0.442
pp	244447.XP_008308684.1 (pp) 244447.XP_008321458.1	FALSE	pp	244447.XP_008308684.1 (pp) 244447.XP_008321458.1	0.061		0.631	0.11				0.839	0.54
pp	244447.XP_008308684.1 (pp) 244447.XP_008327564.1	FALSE	pp	244447.XP_008308684.1 (pp) 244447.XP_008327564.1	0.062			0.259				0.65	0.538
pp	244447.XP_008308684.1 (pp) 244447.XP_008321430.1	FALSE	pp	244447.XP_008308684.1 (pp) 244447.XP_008321430.1	0.061			0.432				0.58	0.276
pp	244447.XP_008308684.1 (pp) 244447.XP_008322742.1	FALSE	pp	244447.XP_008308684.1 (pp) 244447.XP_008322742.1	0.061		0.879	0.681				0.981	0.538
pp	244447.XP_008308684.1 (pp) 244447.XP_008308957.1	FALSE	pp	244447.XP_008308684.1 (pp) 244447.XP_008308957.1				0.26				0.562	0.433
pp	244447.XP_008308684.1 (pp) 244447.XP_008331984.1	FALSE	pp	244447.XP_008308684.1 (pp) 244447.XP_008331984.1	0.061		0.471	0.058				0.499	0.056
pp	244447.XP_008308684.1 (pp) 244447.XP_008328423.1	FALSE	pp	244447.XP_008308684.1 (pp) 244447.XP_008328423.1			0.362	0.144				0.45	0.074
pp	244447.XP_008308684.1 (pp) 244447.XP_008328442.1	FALSE	pp	244447.XP_008308684.1 (pp) 244447.XP_008328442.1	0.06			0.078				0.516	0.487
pp	244447.XP_008308684.1 (pp) 244447.XP_008311221.1	FALSE	pp	244447.XP_008308684.1 (pp) 244447.XP_008311221.1	0.062		0.446					0.472	0.066
pp	244447.XP_008308684.1 (pp) 244447.XP_008334719.1	FALSE	pp	244447.XP_008308684.1 (pp) 244447.XP_008334719.1	0.06		0.189	0.423				0.737	0.473
pp	244447.XP_008308684.1 (pp) 244447.XP_008319256.1	FALSE	pp	244447.XP_008308684.1 (pp) 244447.XP_008319256.1	0.062		0.189	0.423				0.64	0.278
pp	244447.XP_008308684.1 (pp) 244447.XP_008309580.1	FALSE	pp	244447.XP_008308684.1 (pp) 244447.XP_008309580.1	0.06							0.455	0.445
pp	244447.XP_008308684.1 (pp) 244447.XP_008308685.1	FALSE	pp	244447.XP_008308684.1 (pp) 244447.XP_008308685.1	0.061			0.15				0.556	0.489
pp	244447.XP_008308684.1 (pp) 244447.XP_008330713.1	FALSE	pp	244447.XP_008308684.1 (pp) 244447.XP_008330713.1				0.26				0.562	0.433
pp	244447.XP_008308684.1 (pp) 244447.XP_008326969.1	FALSE	pp	244447.XP_008308684.1 (pp) 244447.XP_008326969.1	0.12		0.624					0.739	0.276
pp	244447.XP_008308684.1 (pp) 244447.XP_008321894.1	FALSE	pp	244447.XP_008308684.1 (pp) 244447.XP_008321894.1	0.062		0.354					0.413	0.11
pp	244447.XP_008308684.1 (pp) 244447.XP_008332706.1	FALSE	pp	244447.XP_008308684.1 (pp) 244447.XP_008332706.1	0.06		0.604	0.427				0.901	0.591
pp	244447.XP_008308684.1 (pp) 244447.XP_008329412.1	FALSE	pp	244447.XP_008308684.1 (pp) 244447.XP_008329412.1	0.061			0.351				0.436	0.15
pp	244447.XP_008308684.1 (pp) 244447.XP_008330558.1	FALSE	pp	244447.XP_008308684.1 (pp) 244447.XP_008330558.1	0.059		0.563	0.494				0.806	0.18
pp	244447.XP_008308684.1 (pp) 244447.XP_008335683.1	FALSE	pp	244447.XP_008308684.1 (pp) 244447.XP_008335683.1	0.107			0.584				0.772	0.437
pp	244447.XP_008308684.1 (pp) 244447.XP_008309158.1	FALSE	pp	244447.XP_008308684.1 (pp) 244447.XP_008309158.1	0.061		0.437					0.448
pp	244447.XP_008308684.1 (pp) 244447.XP_008321515.1	FALSE	pp	244447.XP_008308684.1 (pp) 244447.XP_008321515.1			0.362	0.131				0.479	0.136
pp	244447.XP_008308684.1 (pp) 244447.XP_008328196.1	FALSE	pp	244447.XP_008308684.1 (pp) 244447.XP_008328196.1	0.06			0.299				0.709	0.595
pp	244447.XP_008308684.1 (pp) 244447.XP_008320173.1	FALSE	pp	244447.XP_008308684.1 (pp) 244447.XP_008320173.1	0.06		0.189	0.423				0.737	0.473
pp	244447.XP_008308684.1 (pp) 244447.XP_008324266.1	FALSE	pp	244447.XP_008308684.1 (pp) 244447.XP_008324266.1								0.489	0.49
pp	244447.XP_008308684.1 (pp) 244447.XP_008331628.1	FALSE	pp	244447.XP_008308684.1 (pp) 244447.XP_008331628.1	0.06			0.052				0.517	0.502
pp	244447.XP_008308684.1 (pp) 244447.XP_008316255.1	FALSE	pp	244447.XP_008308684.1 (pp) 244447.XP_008316255.1	0.061			0.432				0.58	0.276
pp	244447.XP_008308684.1 (pp) 244447.XP_008331927.1	FALSE	pp	244447.XP_008308684.1 (pp) 244447.XP_008331927.1	0.06		0.559	0.427				0.857	0.47
pp	244447.XP_008308684.1 (pp) 244447.XP_008313267.1	FALSE	pp	244447.XP_008308684.1 (pp) 244447.XP_008313267.1	0.06			0.078				0.575	0.55
pp	244447.XP_008308684.1 (pp) 244447.XP_008330847.1	FALSE	pp	244447.XP_008308684.1 (pp) 244447.XP_008330847.1	0.192		0.724	0.805				0.988	0.762
pp	244447.XP_008308684.1 (pp) 244447.XP_008311866.1	FALSE	pp	244447.XP_008308684.1 (pp) 244447.XP_008311866.1	0.061							0.465	0.454
pp	244447.XP_008308684.1 (pp) 244447.XP_008329413.1	FALSE	pp	244447.XP_008308684.1 (pp) 244447.XP_008329413.1	0.061		0.644					0.693	0.158
pp	244447.XP_008308685.1 (pp) 244447.XP_008335602.1	FALSE	pp	244447.XP_008308685.1 (pp) 244447.XP_008335602.1			0.36					0.403	0.106
pp	244447.XP_008308685.1 (pp) 244447.XP_008311122.1	FALSE	pp	244447.XP_008308685.1 (pp) 244447.XP_008311122.1			0.23	0.303				0.487	0.122
pp	244447.XP_008308685.1 (pp) 244447.XP_008328196.1	FALSE	pp	244447.XP_008308685.1 (pp) 244447.XP_008328196.1	0.061		0.456	0.259				0.59	0.045
pp	244447.XP_008308685.1 (pp) 244447.XP_008334026.1	FALSE	pp	244447.XP_008308685.1 (pp) 244447.XP_008334026.1	0.061		0.727	0.069				0.74
pp	244447.XP_008308685.1 (pp) 244447.XP_008317556.1	FALSE	pp	244447.XP_008308685.1 (pp) 244447.XP_008317556.1			0.61	0.097				0.66	0.114
pp	244447.XP_008308685.1 (pp) 244447.XP_008330126.1	FALSE	pp	244447.XP_008308685.1 (pp) 244447.XP_008330126.1	0.06		0.618	0.069				0.689	0.18
pp	244447.XP_008308685.1 (pp) 244447.XP_008315481.1	FALSE	pp	244447.XP_008308685.1 (pp) 244447.XP_008315481.1			0.36	0.109				0.489	0.177
pp	244447.XP_008308685.1 (pp) 244447.XP_008314235.1	FALSE	pp	244447.XP_008308685.1 (pp) 244447.XP_008314235.1			0.279	0.26				0.465	0.078
pp	244447.XP_008308685.1 (pp) 244447.XP_008320053.1	FALSE	pp	244447.XP_008308685.1 (pp) 244447.XP_008320053.1				0.41				0.496	0.182
pp	244447.XP_008308685.1 (pp) 244447.XP_008320130.1	FALSE	pp	244447.XP_008308685.1 (pp) 244447.XP_008320130.1	0.06		0.344	0.111				0.431	0.086
pp	244447.XP_008308685.1 (pp) 244447.XP_008334590.1	FALSE	pp	244447.XP_008308685.1 (pp) 244447.XP_008334590.1			0.171	0.258				0.405	0.111
pp	244447.XP_008308685.1 (pp) 244447.XP_008330934.1	FALSE	pp	244447.XP_008308685.1 (pp) 244447.XP_008330934.1				0.159				0.427	0.347
pp	244447.XP_008308685.1 (pp) 244447.XP_008334442.1	FALSE	pp	244447.XP_008308685.1 (pp) 244447.XP_008334442.1	0.06		0.422	0.055				0.442	0.042
pp	244447.XP_008308685.1 (pp) 244447.XP_008322335.1	FALSE	pp	244447.XP_008308685.1 (pp) 244447.XP_008322335.1	0.059		0.196	0.259				0.415	0.081
pp	244447.XP_008308685.1 (pp) 244447.XP_008327412.1	FALSE	pp	244447.XP_008308685.1 (pp) 244447.XP_008327412.1	0.06		0.396	0.159				0.561	0.19
pp	244447.XP_008308685.1 (pp) 244447.XP_008313001.1	FALSE	pp	244447.XP_008308685.1 (pp) 244447.XP_008313001.1	0.06		0.39	0.111				0.461	0.069
pp	244447.XP_008308685.1 (pp) 244447.XP_008311248.1	FALSE	pp	244447.XP_008308685.1 (pp) 244447.XP_008311248.1	0.06		0.386	0.243				0.604	0.202
pp	244447.XP_008308685.1 (pp) 244447.XP_008308974.1	FALSE	pp	244447.XP_008308685.1 (pp) 244447.XP_008308974.1	0.07		0.174	0.259				0.443	0.137
pp	244447.XP_008308685.1 (pp) 244447.XP_008335783.1	FALSE	pp	244447.XP_008308685.1 (pp) 244447.XP_008335783.1			0.461	0.26				0.64	0.171
pp	244447.XP_008308685.1 (pp) 244447.XP_008327550.1	FALSE	pp	244447.XP_008308685.1 (pp) 244447.XP_008327550.1	0.06		0.284	0.378				0.576	0.107
pp	244447.XP_008308685.1 (pp) 244447.XP_008313669.1	FALSE	pp	244447.XP_008308685.1 (pp) 244447.XP_008313669.1	0.059		0.372	0.058				0.483	0.181
pp	244447.XP_008308685.1 (pp) 244447.XP_008314968.1	FALSE	pp	244447.XP_008308685.1 (pp) 244447.XP_008314968.1	0.061		0.233	0.26				0.446	0.084
pp	244447.XP_008308685.1 (pp) 244447.XP_008311014.1	FALSE	pp	244447.XP_008308685.1 (pp) 244447.XP_008311014.1	0.061		0.727	0.057				0.744	0.069
pp	244447.XP_008308685.1 (pp) 244447.XP_008334481.1	FALSE	pp	244447.XP_008308685.1 (pp) 244447.XP_008334481.1	0.061		0.339	0.078				0.403	0.08
pp	244447.XP_008308685.1 (pp) 244447.XP_008331712.1	FALSE	pp	244447.XP_008308685.1 (pp) 244447.XP_008331712.1			0.347	0.274				0.561	0.15
pp	244447.XP_008308685.1 (pp) 244447.XP_008332286.1	FALSE	pp	244447.XP_008308685.1 (pp) 244447.XP_008332286.1	0.061		0.233	0.26				0.446	0.084
pp	244447.XP_008308685.1 (pp) 244447.XP_008312246.1	FALSE	pp	244447.XP_008308685.1 (pp) 244447.XP_008312246.1	0.061		0.157	0.239				0.401	0.124
pp	244447.XP_008308687.1 (pp) 244447.XP_008335239.1	FALSE	pp	244447.XP_008308687.1 (pp) 244447.XP_008335239.1	0.108			0.131				0.441	0.337
pp	244447.XP_008308685.1 (pp) 244447.XP_008309197.1	FALSE	pp	244447.XP_008308685.1 (pp) 244447.XP_008309197.1				0.076				0.439	0.418
pp	244447.XP_008308685.1 (pp) 244447.XP_008319420.1	FALSE	pp	244447.XP_008308685.1 (pp) 244447.XP_008319420.1	0.06		0.295	0.161				0.423	0.085
pp	244447.XP_008308687.1 (pp) 244447.XP_008314968.1	FALSE	pp	244447.XP_008308687.1 (pp) 244447.XP_008314968.1	0.061		0.487					0.497
pp	244447.XP_008308687.1 (pp) 244447.XP_008328423.1	FALSE	pp	244447.XP_008308687.1 (pp) 244447.XP_008328423.1	0.06			0.415				0.448	0.077
pp	244447.XP_008308687.1 (pp) 244447.XP_008331644.1	FALSE	pp	244447.XP_008308687.1 (pp) 244447.XP_008331644.1								0.658	0.658
pp	244447.XP_008308687.1 (pp) 244447.XP_008332286.1	FALSE	pp	244447.XP_008308687.1 (pp) 244447.XP_008332286.1	0.061		0.563					0.572
pp	244447.XP_008308687.1 (pp) 244447.XP_008309284.1	FALSE	pp	244447.XP_008308687.1 (pp) 244447.XP_008309284.1	0.06		0.204	0.069				0.446	0.299
pp	244447.XP_008308687.1 (pp) 244447.XP_008321515.1	FALSE	pp	244447.XP_008308687.1 (pp) 244447.XP_008321515.1	0.06			0.738				0.768	0.137
pp	244447.XP_008308687.1 (pp) 244447.XP_008332711.1	FALSE	pp	244447.XP_008308687.1 (pp) 244447.XP_008332711.1	0.06			0.419				0.655	0.42
pp	244447.XP_008308687.1 (pp) 244447.XP_008333319.1	FALSE	pp	244447.XP_008308687.1 (pp) 244447.XP_008333319.1	0.06		0.078					0.616	0.593
pp	244447.XP_008308687.1 (pp) 244447.XP_008328355.1	FALSE	pp	244447.XP_008308687.1 (pp) 244447.XP_008328355.1	0.062			0.303				0.539	0.352
pp	244447.XP_008308687.1 (pp) 244447.XP_008319127.1	FALSE	pp	244447.XP_008308687.1 (pp) 244447.XP_008319127.1	0.059			0.076				0.559	0.534
pp	244447.XP_008308687.1 (pp) 244447.XP_008315660.1	FALSE	pp	244447.XP_008308687.1 (pp) 244447.XP_008315660.1	0.495			0.06				0.505
pp	244447.XP_008308687.1 (pp) 244447.XP_008322335.1	FALSE	pp	244447.XP_008308687.1 (pp) 244447.XP_008322335.1	0.06			0.421				0.515	0.181
pp	244447.XP_008308711.1 (pp) 244447.XP_008327887.1	FALSE	pp	244447.XP_008308711.1 (pp) 244447.XP_008327887.1			0.469	0.158				0.551	0.078
pp	244447.XP_008308711.1 (pp) 244447.XP_008328423.1	FALSE	pp	244447.XP_008308711.1 (pp) 244447.XP_008328423.1	0.058		0.481	0.163				0.56	0.052
pp	244447.XP_008308812.1 (pp) 244447.XP_008334659.1	FALSE	pp	244447.XP_008308812.1 (pp) 244447.XP_008334659.1	0.062			0.135				0.422	0.345
pp	244447.XP_008308711.1 (pp) 244447.XP_008328355.1	FALSE	pp	244447.XP_008308711.1 (pp) 244447.XP_008328355.1	0.062			0.445				0.739	0.539
pp	244447.XP_008308711.1 (pp) 244447.XP_008318016.1	FALSE	pp	244447.XP_008308711.1 (pp) 244447.XP_008318016.1			0.866	0.057				0.868
pp	244447.XP_008308711.1 (pp) 244447.XP_008323162.1	FALSE	pp	244447.XP_008308711.1 (pp) 244447.XP_008323162.1			0.419	0.154				0.502	0.069
pp	244447.XP_008308711.1 (pp) 244447.XP_008323761.1	FALSE	pp	244447.XP_008308711.1 (pp) 244447.XP_008323761.1	0.097		0.386	0.259				0.573	0.084
pp	244447.XP_008308711.1 (pp) 244447.XP_008335683.1	FALSE	pp	244447.XP_008308711.1 (pp) 244447.XP_008335683.1	0.06		0.244	0.207				0.447	0.135
pp	244447.XP_008308711.1 (pp) 244447.XP_008308897.1	FALSE	pp	244447.XP_008308711.1 (pp) 244447.XP_008308897.1	0.062		0.758	0.079				0.821	0.247
pp	244447.XP_008308812.1 (pp) 244447.XP_008330934.1	FALSE	pp	244447.XP_008308812.1 (pp) 244447.XP_008330934.1	0.476		0.356	0.376				0.834	0.305
pp	244447.XP_008308812.1 (pp) 244447.XP_008320723.1	FALSE	pp	244447.XP_008308812.1 (pp) 244447.XP_008320723.1	0.056							0.658	0.653
pp	244447.XP_008308812.1 (pp) 244447.XP_008329257.1	FALSE	pp	244447.XP_008308812.1 (pp) 244447.XP_008329257.1	0.588		0.555	0.164				0.903	0.444
pp	244447.XP_008308812.1 (pp) 244447.XP_008315474.1	FALSE	pp	244447.XP_008308812.1 (pp) 244447.XP_008315474.1	0.106			0.163				0.467	0.345
pp	244447.XP_008308812.1 (pp) 244447.XP_008311653.1	FALSE	pp	244447.XP_008308812.1 (pp) 244447.XP_008311653.1								0.42	0.421
pp	244447.XP_008308812.1 (pp) 244447.XP_008324086.1	FALSE	pp	244447.XP_008308812.1 (pp) 244447.XP_008324086.1	0.137		0.398	0.21				0.65	0.249
pp	244447.XP_008308812.1 (pp) 244447.XP_008332035.1	FALSE	pp	244447.XP_008308812.1 (pp) 244447.XP_008332035.1	0.072		0.226	0.257				0.456	0.101
pp	244447.XP_008308812.1 (pp) 244447.XP_008318835.1	FALSE	pp	244447.XP_008308812.1 (pp) 244447.XP_008318835.1	0.091		0.437	0.043				0.488	0.078
pp	244447.XP_008308812.1 (pp) 244447.XP_008314237.1	FALSE	pp	244447.XP_008308812.1 (pp) 244447.XP_008314237.1	0.061			0.078				0.674	0.654
pp	244447.XP_008308829.1 (pp) 244447.XP_008335533.1	FALSE	pp	244447.XP_008308829.1 (pp) 244447.XP_008335533.1	0.061							0.517	0.507
pp	244447.XP_008308812.1 (pp) 244447.XP_008323274.1	FALSE	pp	244447.XP_008308812.1 (pp) 244447.XP_008323274.1	0.082		0.405	0.207				0.591	0.169
pp	244447.XP_008308812.1 (pp) 244447.XP_008317801.1	FALSE	pp	244447.XP_008308812.1 (pp) 244447.XP_008317801.1	0.379			0.34				0.664	0.248
pp	244447.XP_008308829.1 (pp) 244447.XP_008315051.1	FALSE	pp	244447.XP_008308829.1 (pp) 244447.XP_008315051.1	0.081		0.652	0.433				0.906	0.543
pp	244447.XP_008308829.1 (pp) 244447.XP_008312019.1	FALSE	pp	244447.XP_008308829.1 (pp) 244447.XP_008312019.1	0.06			0.225				0.426	0.276
pp	244447.XP_008308829.1 (pp) 244447.XP_008310807.1	FALSE	pp	244447.XP_008308829.1 (pp) 244447.XP_008310807.1	0.062			0.389			0.057	0.556	0.276
pp	244447.XP_008308829.1 (pp) 244447.XP_008312246.1	FALSE	pp	244447.XP_008308829.1 (pp) 244447.XP_008312246.1	0.061		0.557					0.713	0.367
pp	244447.XP_008308829.1 (pp) 244447.XP_008326969.1	FALSE	pp	244447.XP_008308829.1 (pp) 244447.XP_008326969.1	0.488							0.501	0.066
pp	244447.XP_008308829.1 (pp) 244447.XP_008331504.1	FALSE	pp	244447.XP_008308829.1 (pp) 244447.XP_008331504.1	0.145		0.603	0.111				0.709	0.15
pp	244447.XP_008308829.1 (pp) 244447.XP_008311208.1	FALSE	pp	244447.XP_008308829.1 (pp) 244447.XP_008311208.1	0.114		0.634					0.661
pp	244447.XP_008308829.1 (pp) 244447.XP_008313453.1	FALSE	pp	244447.XP_008308829.1 (pp) 244447.XP_008313453.1	0.219		0.587					0.663
pp	244447.XP_008308829.1 (pp) 244447.XP_008318524.1	FALSE	pp	244447.XP_008308829.1 (pp) 244447.XP_008318524.1			0.342					0.471	0.23
pp	244447.XP_008308829.1 (pp) 244447.XP_008316255.1	FALSE	pp	244447.XP_008308829.1 (pp) 244447.XP_008316255.1	0.061			0.112				0.481	0.428
pp	244447.XP_008308829.1 (pp) 244447.XP_008322337.1	FALSE	pp	244447.XP_008308829.1 (pp) 244447.XP_008322337.1	0.086			0.355				0.514	0.243
pp	244447.XP_008308829.1 (pp) 244447.XP_008328948.1	FALSE	pp	244447.XP_008308829.1 (pp) 244447.XP_008328948.1	0.165		0.473	0.163			0.043	0.784	0.483
pp	244447.XP_008308829.1 (pp) 244447.XP_008328535.1	FALSE	pp	244447.XP_008308829.1 (pp) 244447.XP_008328535.1	0.115		0.539					0.74	0.416
pp	244447.XP_008308829.1 (pp) 244447.XP_008314982.1	FALSE	pp	244447.XP_008308829.1 (pp) 244447.XP_008314982.1	0.165		0.473	0.163			0.043	0.784	0.483
pp	244447.XP_008308829.1 (pp) 244447.XP_008331628.1	FALSE	pp	244447.XP_008308829.1 (pp) 244447.XP_008331628.1	0.165		0.872	0.918				0.997	0.724
pp	244447.XP_008308829.1 (pp) 244447.XP_008309060.1	FALSE	pp	244447.XP_008308829.1 (pp) 244447.XP_008309060.1	0.062							0.551	0.541
pp	244447.XP_008308829.1 (pp) 244447.XP_008330847.1	FALSE	pp	244447.XP_008308829.1 (pp) 244447.XP_008330847.1	0.732							0.732	0.042
pp	244447.XP_008308829.1 (pp) 244447.XP_008320731.1	FALSE	pp	244447.XP_008308829.1 (pp) 244447.XP_008320731.1	0.445			0.076				0.465
pp	244447.XP_008308829.1 (pp) 244447.XP_008330934.1	FALSE	pp	244447.XP_008308829.1 (pp) 244447.XP_008330934.1	0.103		0.552	0.394				0.773	0.18
pp	244447.XP_008308829.1 (pp) 244447.XP_008329257.1	FALSE	pp	244447.XP_008308829.1 (pp) 244447.XP_008329257.1	0.096		0.409	0.394				0.698	0.18
pp	244447.XP_008308829.1 (pp) 244447.XP_008324086.1	FALSE	pp	244447.XP_008308829.1 (pp) 244447.XP_008324086.1	0.103		0.553	0.394				0.774	0.18
pp	244447.XP_008308829.1 (pp) 244447.XP_008333973.1	FALSE	pp	244447.XP_008308829.1 (pp) 244447.XP_008333973.1								0.582	0.582
pp	244447.XP_008308829.1 (pp) 244447.XP_008336757.1	FALSE	pp	244447.XP_008308829.1 (pp) 244447.XP_008336757.1	0.188		0.55	0.423				0.837	0.32
pp	244447.XP_008308829.1 (pp) 244447.XP_008309284.1	FALSE	pp	244447.XP_008308829.1 (pp) 244447.XP_008309284.1	0.074		0.275	0.253				0.483	0.091
pp	244447.XP_008308829.1 (pp) 244447.XP_008335663.1	FALSE	pp	244447.XP_008308829.1 (pp) 244447.XP_008335663.1	0.199		0.886	0.796				0.994	0.719
pp	244447.XP_008308829.1 (pp) 244447.XP_008331172.1	FALSE	pp	244447.XP_008308829.1 (pp) 244447.XP_008331172.1	0.109		0.275	0.253				0.502	0.091
pp	244447.XP_008308829.1 (pp) 244447.XP_008329721.1	FALSE	pp	244447.XP_008308829.1 (pp) 244447.XP_008329721.1	0.086			0.355				0.514	0.243
pp	244447.XP_008308897.1 (pp) 244447.XP_008320173.1	FALSE	pp	244447.XP_008308897.1 (pp) 244447.XP_008320173.1	0.061		0.454	0.259				0.601	0.075
pp	244447.XP_008308863.1 (pp) 244447.XP_008310847.1	FALSE	pp	244447.XP_008308863.1 (pp) 244447.XP_008310847.1								0.434	0.434
pp	244447.XP_008308897.1 (pp) 244447.XP_008335663.1	FALSE	pp	244447.XP_008308897.1 (pp) 244447.XP_008335663.1	0.062		0.484	0.061				0.519	0.068
pp	244447.XP_008308897.1 (pp) 244447.XP_008328159.1	FALSE	pp	244447.XP_008308897.1 (pp) 244447.XP_008328159.1	0.085		0.287	0.259				0.509	0.106
pp	244447.XP_008308897.1 (pp) 244447.XP_008332822.1	FALSE	pp	244447.XP_008308897.1 (pp) 244447.XP_008332822.1	0.06		0.601	0.111				0.637
pp	244447.XP_008308897.1 (pp) 244447.XP_008336806.1	FALSE	pp	244447.XP_008308897.1 (pp) 244447.XP_008336806.1	0.06		0.428					0.439
pp	244447.XP_008308897.1 (pp) 244447.XP_008321894.1	FALSE	pp	244447.XP_008308897.1 (pp) 244447.XP_008321894.1	0.085			0.42				0.491	0.118
pp	244447.XP_008308897.1 (pp) 244447.XP_008323761.1	FALSE	pp	244447.XP_008308897.1 (pp) 244447.XP_008323761.1	0.148		0.972	0.74				0.997	0.667
pp	244447.XP_008308897.1 (pp) 244447.XP_008329412.1	FALSE	pp	244447.XP_008308897.1 (pp) 244447.XP_008329412.1	0.06		0.447	0.259				0.622	0.136
pp	244447.XP_008308897.1 (pp) 244447.XP_008334198.1	FALSE	pp	244447.XP_008308897.1 (pp) 244447.XP_008334198.1	0.06		0.487					0.497
pp	244447.XP_008308897.1 (pp) 244447.XP_008334600.1	FALSE	pp	244447.XP_008308897.1 (pp) 244447.XP_008334600.1	0.176		0.461	0.274				0.673	0.106
pp	244447.XP_008308897.1 (pp) 244447.XP_008317106.1	FALSE	pp	244447.XP_008308897.1 (pp) 244447.XP_008317106.1	0.061		0.485	0.259				0.633	0.099
pp	244447.XP_008308897.1 (pp) 244447.XP_008332763.1	FALSE	pp	244447.XP_008308897.1 (pp) 244447.XP_008332763.1			0.53					0.559	0.101
pp	244447.XP_008308897.1 (pp) 244447.XP_008315660.1	FALSE	pp	244447.XP_008308897.1 (pp) 244447.XP_008315660.1	0.099			0.519				0.593	0.137
pp	244447.XP_008308897.1 (pp) 244447.XP_008335683.1	FALSE	pp	244447.XP_008308897.1 (pp) 244447.XP_008335683.1	0.116		0.112	0.323				0.534	0.228
pp	244447.XP_008308897.1 (pp) 244447.XP_008320504.1	FALSE	pp	244447.XP_008308897.1 (pp) 244447.XP_008320504.1	0.061		0.718	0.213				0.776	0.055
pp	244447.XP_008308897.1 (pp) 244447.XP_008316182.1	FALSE	pp	244447.XP_008308897.1 (pp) 244447.XP_008316182.1			0.289	0.368				0.563	0.106
pp	244447.XP_008308897.1 (pp) 244447.XP_008317556.1	FALSE	pp	244447.XP_008308897.1 (pp) 244447.XP_008317556.1			0.421					0.452	0.093
pp	244447.XP_008308897.1 (pp) 244447.XP_008336228.1	FALSE	pp	244447.XP_008308897.1 (pp) 244447.XP_008336228.1	0.134		0.172	0.272				0.438	0.051
pp	244447.XP_008308897.1 (pp) 244447.XP_008316722.1	FALSE	pp	244447.XP_008308897.1 (pp) 244447.XP_008316722.1	0.06		0.54					0.549
pp	244447.XP_008308897.1 (pp) 244447.XP_008316386.1	FALSE	pp	244447.XP_008308897.1 (pp) 244447.XP_008316386.1			0.475					0.5	0.088
pp	244447.XP_008308897.1 (pp) 244447.XP_008333350.1	FALSE	pp	244447.XP_008308897.1 (pp) 244447.XP_008333350.1	0.063		0.751	0.303				0.896	0.436
pp	244447.XP_008308897.1 (pp) 244447.XP_008313549.1	FALSE	pp	244447.XP_008308897.1 (pp) 244447.XP_008313549.1	0.061		0.479	0.098				0.52
pp	244447.XP_008308897.1 (pp) 244447.XP_008309150.1	FALSE	pp	244447.XP_008308897.1 (pp) 244447.XP_008309150.1	0.06		0.635	0.114				0.725	0.203
pp	244447.XP_008308897.1 (pp) 244447.XP_008318098.1	FALSE	pp	244447.XP_008308897.1 (pp) 244447.XP_008318098.1	0.062		0.276	0.198				0.464	0.133
pp	244447.XP_008308897.1 (pp) 244447.XP_008322379.1	FALSE	pp	244447.XP_008308897.1 (pp) 244447.XP_008322379.1	0.348							0.441	0.179
pp	244447.XP_008308897.1 (pp) 244447.XP_008320731.1	FALSE	pp	244447.XP_008308897.1 (pp) 244447.XP_008320731.1	0.115		0.243	0.274				0.506	0.106
pp	244447.XP_008308897.1 (pp) 244447.XP_008327564.1	FALSE	pp	244447.XP_008308897.1 (pp) 244447.XP_008327564.1	0.061		0.287	0.259				0.574	0.244
pp	244447.XP_008308897.1 (pp) 244447.XP_008328992.1	FALSE	pp	244447.XP_008308897.1 (pp) 244447.XP_008328992.1			0.743	0.365				0.849	0.15
pp	244447.XP_008308897.1 (pp) 244447.XP_008322742.1	FALSE	pp	244447.XP_008308897.1 (pp) 244447.XP_008322742.1	0.061		0.351					0.434	0.147
pp	244447.XP_008308897.1 (pp) 244447.XP_008317559.1	FALSE	pp	244447.XP_008308897.1 (pp) 244447.XP_008317559.1	0.06		0.523	0.406				0.774	0.254
pp	244447.XP_008308897.1 (pp) 244447.XP_008325258.1	FALSE	pp	244447.XP_008308897.1 (pp) 244447.XP_008325258.1	0.221			0.363				0.483	0.042
pp	244447.XP_008308897.1 (pp) 244447.XP_008335381.1	FALSE	pp	244447.XP_008308897.1 (pp) 244447.XP_008335381.1	0.248			0.436				0.564	0.056
pp	244447.XP_008308897.1 (pp) 244447.XP_008317294.1	FALSE	pp	244447.XP_008308897.1 (pp) 244447.XP_008317294.1	0.165			0.158				0.422	0.244
pp	244447.XP_008308897.1 (pp) 244447.XP_008324759.1	FALSE	pp	244447.XP_008308897.1 (pp) 244447.XP_008324759.1	0.587			0.163				0.651	0.073
pp	244447.XP_008308897.1 (pp) 244447.XP_008318917.1	FALSE	pp	244447.XP_008308897.1 (pp) 244447.XP_008318917.1	0.116		0.604					0.718	0.26
pp	244447.XP_008308897.1 (pp) 244447.XP_008318016.1	FALSE	pp	244447.XP_008308897.1 (pp) 244447.XP_008318016.1	0.079		0.896	0.157				0.912
pp	244447.XP_008308897.1 (pp) 244447.XP_008317552.1	FALSE	pp	244447.XP_008308897.1 (pp) 244447.XP_008317552.1	0.047		0.486	0.079				0.527	0.076
pp	244447.XP_008308897.1 (pp) 244447.XP_008330713.1	FALSE	pp	244447.XP_008308897.1 (pp) 244447.XP_008330713.1	0.061		0.379	0.457				0.75	0.304
pp	244447.XP_008308897.1 (pp) 244447.XP_008311937.1	FALSE	pp	244447.XP_008308897.1 (pp) 244447.XP_008311937.1	0.061		0.485					0.619	0.276
pp	244447.XP_008308897.1 (pp) 244447.XP_008335428.1	FALSE	pp	244447.XP_008308897.1 (pp) 244447.XP_008335428.1	0.219		0.607	0.086				0.694
pp	244447.XP_008308897.1 (pp) 244447.XP_008319420.1	FALSE	pp	244447.XP_008308897.1 (pp) 244447.XP_008319420.1	0.104		0.564	0.632				0.916	0.487
pp	244447.XP_008308897.1 (pp) 244447.XP_008312019.1	FALSE	pp	244447.XP_008308897.1 (pp) 244447.XP_008312019.1	0.089			0.34				0.735	0.596
pp	244447.XP_008308897.1 (pp) 244447.XP_008322480.1	FALSE	pp	244447.XP_008308897.1 (pp) 244447.XP_008322480.1	0.06		0.275	0.201				0.425	0.069
pp	244447.XP_008308897.1 (pp) 244447.XP_008330111.1	FALSE	pp	244447.XP_008308897.1 (pp) 244447.XP_008330111.1	0.062		0.777					0.781
pp	244447.XP_008308897.1 (pp) 244447.XP_008323821.1	FALSE	pp	244447.XP_008308897.1 (pp) 244447.XP_008323821.1	0.06			0.382				0.446	0.123
pp	244447.XP_008308897.1 (pp) 244447.XP_008308957.1	FALSE	pp	244447.XP_008308897.1 (pp) 244447.XP_008308957.1	0.061		0.382	0.462				0.769	0.348
pp	244447.XP_008308897.1 (pp) 244447.XP_008330837.1	FALSE	pp	244447.XP_008308897.1 (pp) 244447.XP_008330837.1	0.061			0.415				0.434	0.054
pp	244447.XP_008308897.1 (pp) 244447.XP_008332548.1	FALSE	pp	244447.XP_008308897.1 (pp) 244447.XP_008332548.1	0.323			0.163				0.409
pp	244447.XP_008308904.1 (pp) 244447.XP_008321014.1	FALSE	pp	244447.XP_008308904.1 (pp) 244447.XP_008321014.1	0.66							0.66
pp	244447.XP_008308904.1 (pp) 244447.XP_008320973.1	FALSE	pp	244447.XP_008308904.1 (pp) 244447.XP_008320973.1	0.471							0.471
pp	244447.XP_008308897.1 (pp) 244447.XP_008319256.1	FALSE	pp	244447.XP_008308897.1 (pp) 244447.XP_008319256.1	0.097		0.689	0.533				0.906	0.371
pp	244447.XP_008308897.1 (pp) 244447.XP_008334719.1	FALSE	pp	244447.XP_008308897.1 (pp) 244447.XP_008334719.1	0.061		0.295	0.259				0.485	0.075
pp	244447.XP_008308904.1 (pp) 244447.XP_008335381.1	FALSE	pp	244447.XP_008308904.1 (pp) 244447.XP_008335381.1	0.327							0.421	0.175
pp	244447.XP_008308904.1 (pp) 244447.XP_008308927.1	FALSE	pp	244447.XP_008308904.1 (pp) 244447.XP_008308927.1	0.851							0.851	0.043
pp	244447.XP_008308904.1 (pp) 244447.XP_008333574.1	FALSE	pp	244447.XP_008308904.1 (pp) 244447.XP_008333574.1								0.506	0.506
pp	244447.XP_008308904.1 (pp) 244447.XP_008311866.1	FALSE	pp	244447.XP_008308904.1 (pp) 244447.XP_008311866.1	0.854							0.854
pp	244447.XP_008308904.1 (pp) 244447.XP_008316780.1	FALSE	pp	244447.XP_008308904.1 (pp) 244447.XP_008316780.1	0.728							0.728
pp	244447.XP_008308904.1 (pp) 244447.XP_008310352.1	FALSE	pp	244447.XP_008308904.1 (pp) 244447.XP_008310352.1	0.591		0.752	0.528				0.962	0.307
pp	244447.XP_008308904.1 (pp) 244447.XP_008335206.1	FALSE	pp	244447.XP_008308904.1 (pp) 244447.XP_008335206.1	0.219		0.221	0.157				0.45	0.055
pp	244447.XP_008308904.1 (pp) 244447.XP_008329351.1	FALSE	pp	244447.XP_008308904.1 (pp) 244447.XP_008329351.1	0.857							0.941	0.607
pp	244447.XP_008308904.1 (pp) 244447.XP_008317294.1	FALSE	pp	244447.XP_008308904.1 (pp) 244447.XP_008317294.1	0.672		0.752	0.76				0.988	0.488
pp	244447.XP_008308904.1 (pp) 244447.XP_008330058.1	FALSE	pp	244447.XP_008308904.1 (pp) 244447.XP_008330058.1	0.486			0.11				0.77	0.538
pp	244447.XP_008308904.1 (pp) 244447.XP_008309580.1	FALSE	pp	244447.XP_008308904.1 (pp) 244447.XP_008309580.1	0.737							0.744	0.068
pp	244447.XP_008308904.1 (pp) 244447.XP_008316624.1	FALSE	pp	244447.XP_008308904.1 (pp) 244447.XP_008316624.1	0.168		0.221	0.157				0.43	0.081
pp	244447.XP_008308904.1 (pp) 244447.XP_008309150.1	FALSE	pp	244447.XP_008308904.1 (pp) 244447.XP_008309150.1	0.062							0.727	0.721
pp	244447.XP_008308904.1 (pp) 244447.XP_008322006.1	FALSE	pp	244447.XP_008308904.1 (pp) 244447.XP_008322006.1	0.719							0.719
pp	244447.XP_008308917.1 (pp) 244447.XP_008312625.1	FALSE	pp	244447.XP_008308917.1 (pp) 244447.XP_008312625.1	0.06							0.419	0.408
pp	244447.XP_008308904.1 (pp) 244447.XP_008323761.1	FALSE	pp	244447.XP_008308904.1 (pp) 244447.XP_008323761.1	0.061							0.658	0.651
pp	244447.XP_008308917.1 (pp) 244447.XP_008322192.1	FALSE	pp	244447.XP_008308917.1 (pp) 244447.XP_008322192.1	0.494							0.493
pp	244447.XP_008308927.1 (pp) 244447.XP_008330684.1	FALSE	pp	244447.XP_008308927.1 (pp) 244447.XP_008330684.1								0.536	0.536
pp	244447.XP_008308917.1 (pp) 244447.XP_008324520.1	FALSE	pp	244447.XP_008308917.1 (pp) 244447.XP_008324520.1								0.693	0.693
pp	244447.XP_008308927.1 (pp) 244447.XP_008330111.1	FALSE	pp	244447.XP_008308927.1 (pp) 244447.XP_008330111.1								0.457	0.458
pp	244447.XP_008308917.1 (pp) 244447.XP_008328491.1	FALSE	pp	244447.XP_008308917.1 (pp) 244447.XP_008328491.1	0.062		0.448					0.488	0.091
pp	244447.XP_008308917.1 (pp) 244447.XP_008310902.1	FALSE	pp	244447.XP_008308917.1 (pp) 244447.XP_008310902.1								0.555	0.555
pp	244447.XP_008308927.1 (pp) 244447.XP_008321014.1	FALSE	pp	244447.XP_008308927.1 (pp) 244447.XP_008321014.1	0.865							0.921	0.439
pp	244447.XP_008308927.1 (pp) 244447.XP_008311866.1	FALSE	pp	244447.XP_008308927.1 (pp) 244447.XP_008311866.1	0.948							0.975	0.546
pp	244447.XP_008308927.1 (pp) 244447.XP_008330058.1	FALSE	pp	244447.XP_008308927.1 (pp) 244447.XP_008330058.1	0.728							0.771	0.196
pp	244447.XP_008308927.1 (pp) 244447.XP_008335206.1	FALSE	pp	244447.XP_008308927.1 (pp) 244447.XP_008335206.1	0.361			0.047				0.417	0.12
pp	244447.XP_008308927.1 (pp) 244447.XP_008319492.1	FALSE	pp	244447.XP_008308927.1 (pp) 244447.XP_008319492.1	0.721							0.841	0.456
pp	244447.XP_008308927.1 (pp) 244447.XP_008334719.1	FALSE	pp	244447.XP_008308927.1 (pp) 244447.XP_008334719.1	0.364							0.432	0.145
pp	244447.XP_008308927.1 (pp) 244447.XP_008310352.1	FALSE	pp	244447.XP_008308927.1 (pp) 244447.XP_008310352.1	0.79			0.071				0.861	0.348
pp	244447.XP_008308927.1 (pp) 244447.XP_008317294.1	FALSE	pp	244447.XP_008308927.1 (pp) 244447.XP_008317294.1	0.83							0.909	0.488
pp	244447.XP_008308927.1 (pp) 244447.XP_008314237.1	FALSE	pp	244447.XP_008308927.1 (pp) 244447.XP_008314237.1	0.219			0.07				0.428	0.276
pp	244447.XP_008308927.1 (pp) 244447.XP_008332548.1	FALSE	pp	244447.XP_008308927.1 (pp) 244447.XP_008332548.1	0.72							0.739	0.109
pp	244447.XP_008308927.1 (pp) 244447.XP_008320973.1	FALSE	pp	244447.XP_008308927.1 (pp) 244447.XP_008320973.1	0.729							0.801	0.299
pp	244447.XP_008308927.1 (pp) 244447.XP_008322154.1	FALSE	pp	244447.XP_008308927.1 (pp) 244447.XP_008322154.1	0.593							0.617	0.098
pp	244447.XP_008308957.1 (pp) 244447.XP_008336228.1	FALSE	pp	244447.XP_008308957.1 (pp) 244447.XP_008336228.1	0.105			0.444				0.646	0.346
pp	244447.XP_008308957.1 (pp) 244447.XP_008331668.1	FALSE	pp	244447.XP_008308957.1 (pp) 244447.XP_008331668.1	0.06		0.448	0.248				0.635	0.175
pp	244447.XP_008308957.1 (pp) 244447.XP_008329351.1	FALSE	pp	244447.XP_008308957.1 (pp) 244447.XP_008329351.1	0.082		0.495	0.303				0.699	0.18
pp	244447.XP_008308927.1 (pp) 244447.XP_008329351.1	FALSE	pp	244447.XP_008308927.1 (pp) 244447.XP_008329351.1	0.984							0.992	0.533
pp	244447.XP_008308927.1 (pp) 244447.XP_008316780.1	FALSE	pp	244447.XP_008308927.1 (pp) 244447.XP_008316780.1	0.735							0.864	0.51
pp	244447.XP_008308927.1 (pp) 244447.XP_008309580.1	FALSE	pp	244447.XP_008308927.1 (pp) 244447.XP_008309580.1	0.85							0.901	0.372
pp	244447.XP_008308927.1 (pp) 244447.XP_008327089.1	FALSE	pp	244447.XP_008308927.1 (pp) 244447.XP_008327089.1	0.06			0.622				0.756	0.369
pp	244447.XP_008308927.1 (pp) 244447.XP_008322006.1	FALSE	pp	244447.XP_008308927.1 (pp) 244447.XP_008322006.1	0.982							0.987	0.351
pp	244447.XP_008308957.1 (pp) 244447.XP_008318954.1	FALSE	pp	244447.XP_008308957.1 (pp) 244447.XP_008318954.1	0.06		0.387	0.248				0.594	0.175
pp	244447.XP_008308957.1 (pp) 244447.XP_008322379.1	FALSE	pp	244447.XP_008308957.1 (pp) 244447.XP_008322379.1			0.457	0.317				0.639	0.107
pp	244447.XP_008308957.1 (pp) 244447.XP_008311866.1	FALSE	pp	244447.XP_008308957.1 (pp) 244447.XP_008311866.1	0.131			0.199				0.507	0.349
pp	244447.XP_008308957.1 (pp) 244447.XP_008318098.1	FALSE	pp	244447.XP_008308957.1 (pp) 244447.XP_008318098.1			0.417	0.389				0.698	0.221
pp	244447.XP_008308957.1 (pp) 244447.XP_008316182.1	FALSE	pp	244447.XP_008308957.1 (pp) 244447.XP_008316182.1			0.162	0.319				0.445	0.106
pp	244447.XP_008308957.1 (pp) 244447.XP_008313267.1	FALSE	pp	244447.XP_008308957.1 (pp) 244447.XP_008313267.1	0.06		0.154	0.237				0.432	0.175
pp	244447.XP_008308957.1 (pp) 244447.XP_008330847.1	FALSE	pp	244447.XP_008308957.1 (pp) 244447.XP_008330847.1				0.408				0.651	0.435
pp	244447.XP_008308957.1 (pp) 244447.XP_008315660.1	FALSE	pp	244447.XP_008308957.1 (pp) 244447.XP_008315660.1	0.061		0.272	0.26				0.638	0.369
pp	244447.XP_008308957.1 (pp) 244447.XP_008329412.1	FALSE	pp	244447.XP_008308957.1 (pp) 244447.XP_008329412.1	0.051		0.453	0.399				0.768	0.345
pp	244447.XP_008308957.1 (pp) 244447.XP_008333350.1	FALSE	pp	244447.XP_008308957.1 (pp) 244447.XP_008333350.1			0.455	0.119				0.499
pp	244447.XP_008308957.1 (pp) 244447.XP_008335683.1	FALSE	pp	244447.XP_008308957.1 (pp) 244447.XP_008335683.1	0.058		0.274	0.524				0.714	0.226
pp	244447.XP_008308957.1 (pp) 244447.XP_008317106.1	FALSE	pp	244447.XP_008308957.1 (pp) 244447.XP_008317106.1	0.051		0.382	0.356				0.692	0.282
pp	244447.XP_008308957.1 (pp) 244447.XP_008319492.1	FALSE	pp	244447.XP_008308957.1 (pp) 244447.XP_008319492.1	0.118		0.522	0.415				0.845	0.446
pp	244447.XP_008308957.1 (pp) 244447.XP_008319420.1	FALSE	pp	244447.XP_008308957.1 (pp) 244447.XP_008319420.1			0.383	0.046				0.444	0.132
pp	244447.XP_008308957.1 (pp) 244447.XP_008320035.1	FALSE	pp	244447.XP_008308957.1 (pp) 244447.XP_008320035.1			0.175	0.424				0.544	0.118
pp	244447.XP_008308957.1 (pp) 244447.XP_008312379.1	FALSE	pp	244447.XP_008308957.1 (pp) 244447.XP_008312379.1			0.486	0.057				0.596	0.235
pp	244447.XP_008308957.1 (pp) 244447.XP_008321894.1	FALSE	pp	244447.XP_008308957.1 (pp) 244447.XP_008321894.1	0.061		0.222	0.131				0.437	0.218
pp	244447.XP_008308957.1 (pp) 244447.XP_008328159.1	FALSE	pp	244447.XP_008308957.1 (pp) 244447.XP_008328159.1	0.051		0.15	0.259				0.422	0.148
pp	244447.XP_008308957.1 (pp) 244447.XP_008320173.1	FALSE	pp	244447.XP_008308957.1 (pp) 244447.XP_008320173.1	0.061		0.455	0.203				0.577	0.087
pp	244447.XP_008308957.1 (pp) 244447.XP_008320202.1	FALSE	pp	244447.XP_008308957.1 (pp) 244447.XP_008320202.1				0.259				0.403	0.228
pp	244447.XP_008308957.1 (pp) 244447.XP_008322154.1	FALSE	pp	244447.XP_008308957.1 (pp) 244447.XP_008322154.1	0.06			0.389				0.481	0.17
pp	244447.XP_008308957.1 (pp) 244447.XP_008335157.1	FALSE	pp	244447.XP_008308957.1 (pp) 244447.XP_008335157.1	0.06		0.148	0.097				0.43	0.305
pp	244447.XP_008308957.1 (pp) 244447.XP_008328442.1	FALSE	pp	244447.XP_008308957.1 (pp) 244447.XP_008328442.1	0.06		0.154	0.237				0.432	0.175
pp	244447.XP_008308957.1 (pp) 244447.XP_008326915.1	FALSE	pp	244447.XP_008308957.1 (pp) 244447.XP_008326915.1			0.482	0.282				0.719	0.306
pp	244447.XP_008308957.1 (pp) 244447.XP_008315156.1	FALSE	pp	244447.XP_008308957.1 (pp) 244447.XP_008315156.1	0.067			0.27				0.464	0.277
pp	244447.XP_008308957.1 (pp) 244447.XP_008319256.1	FALSE	pp	244447.XP_008308957.1 (pp) 244447.XP_008319256.1			0.406	0.303				0.617	0.151
pp	244447.XP_008308957.1 (pp) 244447.XP_008311937.1	FALSE	pp	244447.XP_008308957.1 (pp) 244447.XP_008311937.1	0.061		0.268	0.171				0.514	0.248
pp	244447.XP_008308957.1 (pp) 244447.XP_008332548.1	FALSE	pp	244447.XP_008308957.1 (pp) 244447.XP_008332548.1	0.137		0.522	0.303				0.73	0.173
pp	244447.XP_008308957.1 (pp) 244447.XP_008317552.1	FALSE	pp	244447.XP_008308957.1 (pp) 244447.XP_008317552.1			0.272	0.394				0.594	0.155
pp	244447.XP_008308957.1 (pp) 244447.XP_008318917.1	FALSE	pp	244447.XP_008308957.1 (pp) 244447.XP_008318917.1	0.051		0.486	0.319				0.762	0.369
pp	244447.XP_008308957.1 (pp) 244447.XP_008328423.1	FALSE	pp	244447.XP_008308957.1 (pp) 244447.XP_008328423.1	0.061		0.383	0.079				0.482	0.144
pp	244447.XP_008308957.1 (pp) 244447.XP_008312019.1	FALSE	pp	244447.XP_008308957.1 (pp) 244447.XP_008312019.1	0.071		0.272	0.069				0.402	0.163
pp	244447.XP_008308957.1 (pp) 244447.XP_008316828.1	FALSE	pp	244447.XP_008308957.1 (pp) 244447.XP_008316828.1				0.36				0.465	0.199
pp	244447.XP_008308957.1 (pp) 244447.XP_008330713.1	FALSE	pp	244447.XP_008308957.1 (pp) 244447.XP_008330713.1			0.075	0.459				0.478	0.042
pp	244447.XP_008308957.1 (pp) 244447.XP_008308970.1	FALSE	pp	244447.XP_008308957.1 (pp) 244447.XP_008308970.1	0.06		0.448	0.248				0.635	0.175
pp	244447.XP_008308957.1 (pp) 244447.XP_008327564.1	FALSE	pp	244447.XP_008308957.1 (pp) 244447.XP_008327564.1	0.061		0.351	0.4				0.702	0.283
pp	244447.XP_008308957.1 (pp) 244447.XP_008324759.1	FALSE	pp	244447.XP_008308957.1 (pp) 244447.XP_008324759.1	0.165		0.522	0.269				0.75	0.247
pp	244447.XP_008308957.1 (pp) 244447.XP_008335381.1	FALSE	pp	244447.XP_008308957.1 (pp) 244447.XP_008335381.1	0.147		0.522	0.31				0.752	0.225
pp	244447.XP_008308957.1 (pp) 244447.XP_008321458.1	FALSE	pp	244447.XP_008308957.1 (pp) 244447.XP_008321458.1			0.485	0.057			0.043	0.655	0.346
pp	244447.XP_008308957.1 (pp) 244447.XP_008325258.1	FALSE	pp	244447.XP_008308957.1 (pp) 244447.XP_008325258.1	0.06		0.376	0.069				0.427	0.076
pp	244447.XP_008308957.1 (pp) 244447.XP_008317559.1	FALSE	pp	244447.XP_008308957.1 (pp) 244447.XP_008317559.1			0.395	0.754				0.894	0.347
pp	244447.XP_008308974.1 (pp) 244447.XP_008322335.1	FALSE	pp	244447.XP_008308974.1 (pp) 244447.XP_008322335.1			0.178	0.304				0.412	0.055
pp	244447.XP_008308970.1 (pp) 244447.XP_008335683.1	FALSE	pp	244447.XP_008308970.1 (pp) 244447.XP_008335683.1			0.274	0.302				0.507	0.106
pp	244447.XP_008308970.1 (pp) 244447.XP_008330713.1	FALSE	pp	244447.XP_008308970.1 (pp) 244447.XP_008330713.1	0.061		0.387	0.248				0.595	0.175
pp	244447.XP_008308974.1 (pp) 244447.XP_008327089.1	FALSE	pp	244447.XP_008308974.1 (pp) 244447.XP_008327089.1			0.21	0.274				0.418	0.068
pp	244447.XP_008308974.1 (pp) 244447.XP_008325663.1	FALSE	pp	244447.XP_008308974.1 (pp) 244447.XP_008325663.1	0.06			0.131				0.591	0.54
pp	244447.XP_008308974.1 (pp) 244447.XP_008313855.1	FALSE	pp	244447.XP_008308974.1 (pp) 244447.XP_008313855.1				0.081				0.584	0.566
pp	244447.XP_008308974.1 (pp) 244447.XP_008327550.1	FALSE	pp	244447.XP_008308974.1 (pp) 244447.XP_008327550.1	0.06		0.189	0.42				0.599	0.202
pp	244447.XP_008308974.1 (pp) 244447.XP_008328456.1	FALSE	pp	244447.XP_008308974.1 (pp) 244447.XP_008328456.1	0.061		0.441	0.349				0.653	0.106
pp	244447.XP_008308974.1 (pp) 244447.XP_008334590.1	FALSE	pp	244447.XP_008308974.1 (pp) 244447.XP_008334590.1	0.133		0.213	0.162				0.468	0.18
pp	244447.XP_008308974.1 (pp) 244447.XP_008321968.1	FALSE	pp	244447.XP_008308974.1 (pp) 244447.XP_008321968.1			0.121	0.197				0.602	0.482
pp	244447.XP_008308999.1 (pp) 244447.XP_008311977.1	FALSE	pp	244447.XP_008308999.1 (pp) 244447.XP_008311977.1	0.051							0.441	0.436
pp	244447.XP_008308987.1 (pp) 244447.XP_008319420.1	FALSE	pp	244447.XP_008308987.1 (pp) 244447.XP_008319420.1								0.439	0.439
pp	244447.XP_008308999.1 (pp) 244447.XP_008311221.1	FALSE	pp	244447.XP_008308999.1 (pp) 244447.XP_008311221.1			0.65					0.65
pp	244447.XP_008308987.1 (pp) 244447.XP_008316525.1	FALSE	pp	244447.XP_008308987.1 (pp) 244447.XP_008316525.1								0.705	0.705
pp	244447.XP_008308999.1 (pp) 244447.XP_008322192.1	FALSE	pp	244447.XP_008308999.1 (pp) 244447.XP_008322192.1								0.473	0.473
pp	244447.XP_008309060.1 (pp) 244447.XP_008329721.1	FALSE	pp	244447.XP_008309060.1 (pp) 244447.XP_008329721.1	0.062			0.361				0.482	0.206
pp	244447.XP_008309060.1 (pp) 244447.XP_008322337.1	FALSE	pp	244447.XP_008309060.1 (pp) 244447.XP_008322337.1	0.062			0.361				0.482	0.206
pp	244447.XP_008309060.1 (pp) 244447.XP_008332763.1	FALSE	pp	244447.XP_008309060.1 (pp) 244447.XP_008332763.1								0.439	0.439
pp	244447.XP_008309060.1 (pp) 244447.XP_008323680.1	FALSE	pp	244447.XP_008309060.1 (pp) 244447.XP_008323680.1	0.06			0.404				0.613	0.366
pp	244447.XP_008309119.1 (pp) 244447.XP_008316182.1	FALSE	pp	244447.XP_008309119.1 (pp) 244447.XP_008316182.1								0.44	0.44
pp	244447.XP_008309119.1 (pp) 244447.XP_008334198.1	FALSE	pp	244447.XP_008309119.1 (pp) 244447.XP_008334198.1	0.06		0.46					0.47
pp	244447.XP_008309150.1 (pp) 244447.XP_008320173.1	FALSE	pp	244447.XP_008309150.1 (pp) 244447.XP_008320173.1	0.06		0.174	0.127				0.415	0.24
pp	244447.XP_008309119.1 (pp) 244447.XP_008330539.1	FALSE	pp	244447.XP_008309119.1 (pp) 244447.XP_008330539.1	0.058		0.904	0.821				0.995	0.776
pp	244447.XP_008309150.1 (pp) 244447.XP_008322742.1	FALSE	pp	244447.XP_008309150.1 (pp) 244447.XP_008322742.1	0.051		0.547					0.613	0.173
pp	244447.XP_008309119.1 (pp) 244447.XP_008322480.1	FALSE	pp	244447.XP_008309119.1 (pp) 244447.XP_008322480.1			0.351	0.302				0.582	0.152
pp	244447.XP_008309150.1 (pp) 244447.XP_008330539.1	FALSE	pp	244447.XP_008309150.1 (pp) 244447.XP_008330539.1				0.124				0.477	0.428
pp	244447.XP_008309150.1 (pp) 244447.XP_008323162.1	FALSE	pp	244447.XP_008309150.1 (pp) 244447.XP_008323162.1			0.369	0.058				0.417	0.098
pp	244447.XP_008309150.1 (pp) 244447.XP_008332822.1	FALSE	pp	244447.XP_008309150.1 (pp) 244447.XP_008332822.1	0.051		0.603					0.635	0.111
pp	244447.XP_008309150.1 (pp) 244447.XP_008310449.1	FALSE	pp	244447.XP_008309150.1 (pp) 244447.XP_008310449.1			0.468	0.058				0.498	0.08
pp	244447.XP_008309150.1 (pp) 244447.XP_008313549.1	FALSE	pp	244447.XP_008309150.1 (pp) 244447.XP_008313549.1			0.419					0.483	0.147
pp	244447.XP_008309150.1 (pp) 244447.XP_008318917.1	FALSE	pp	244447.XP_008309150.1 (pp) 244447.XP_008318917.1			0.488	0.11				0.524
pp	244447.XP_008309150.1 (pp) 244447.XP_008333769.1	FALSE	pp	244447.XP_008309150.1 (pp) 244447.XP_008333769.1	0.062							0.542	0.532
pp	244447.XP_008309150.1 (pp) 244447.XP_008328423.1	FALSE	pp	244447.XP_008309150.1 (pp) 244447.XP_008328423.1			0.468	0.053				0.641	0.346
pp	244447.XP_008309150.1 (pp) 244447.XP_008333574.1	FALSE	pp	244447.XP_008309150.1 (pp) 244447.XP_008333574.1								0.508	0.508
pp	244447.XP_008309158.1 (pp) 244447.XP_008318917.1	FALSE	pp	244447.XP_008309158.1 (pp) 244447.XP_008318917.1	0.061		0.271	0.352				0.517
pp	244447.XP_008309150.1 (pp) 244447.XP_008322480.1	FALSE	pp	244447.XP_008309150.1 (pp) 244447.XP_008322480.1			0.397	0.286				0.674	0.305
pp	244447.XP_008309150.1 (pp) 244447.XP_008327887.1	FALSE	pp	244447.XP_008309150.1 (pp) 244447.XP_008327887.1			0.369	0.058				0.417	0.098
pp	244447.XP_008309150.1 (pp) 244447.XP_008334719.1	FALSE	pp	244447.XP_008309150.1 (pp) 244447.XP_008334719.1	0.062		0.174	0.112				0.407	0.24
pp	244447.XP_008309158.1 (pp) 244447.XP_008311014.1	FALSE	pp	244447.XP_008309158.1 (pp) 244447.XP_008311014.1	0.061		0.155	0.315				0.413	0.048
pp	244447.XP_008309158.1 (pp) 244447.XP_008311248.1	FALSE	pp	244447.XP_008309158.1 (pp) 244447.XP_008311248.1	0.06		0.171	0.208				0.407	0.153
pp	244447.XP_008309158.1 (pp) 244447.XP_008324572.1	FALSE	pp	244447.XP_008309158.1 (pp) 244447.XP_008324572.1	0.219			0.394				0.506
pp	244447.XP_008309158.1 (pp) 244447.XP_008322480.1	FALSE	pp	244447.XP_008309158.1 (pp) 244447.XP_008322480.1	0.061		0.279	0.258				0.542	0.197
pp	244447.XP_008309158.1 (pp) 244447.XP_008311839.1	FALSE	pp	244447.XP_008309158.1 (pp) 244447.XP_008311839.1	0.221		0.446	0.394				0.726	0.079
pp	244447.XP_008309158.1 (pp) 244447.XP_008317801.1	FALSE	pp	244447.XP_008309158.1 (pp) 244447.XP_008317801.1	0.053			0.264				0.421	0.237
pp	244447.XP_008309158.1 (pp) 244447.XP_008334590.1	FALSE	pp	244447.XP_008309158.1 (pp) 244447.XP_008334590.1	0.06		0.359	0.295				0.583	0.135
pp	244447.XP_008309158.1 (pp) 244447.XP_008330371.1	FALSE	pp	244447.XP_008309158.1 (pp) 244447.XP_008330371.1	0.165		0.109	0.302				0.45	0.067
pp	244447.XP_008309158.1 (pp) 244447.XP_008321968.1	FALSE	pp	244447.XP_008309158.1 (pp) 244447.XP_008321968.1	0.223		0.397	0.439				0.736	0.117
pp	244447.XP_008309158.1 (pp) 244447.XP_008320356.1	FALSE	pp	244447.XP_008309158.1 (pp) 244447.XP_008320356.1	0.06		0.223	0.356				0.488
pp	244447.XP_008309158.1 (pp) 244447.XP_008312625.1	FALSE	pp	244447.XP_008309158.1 (pp) 244447.XP_008312625.1	0.061		0.184	0.463				0.748	0.461
pp	244447.XP_008309158.1 (pp) 244447.XP_008331712.1	FALSE	pp	244447.XP_008309158.1 (pp) 244447.XP_008331712.1	0.06		0.226	0.263				0.423	0.051
pp	244447.XP_008309158.1 (pp) 244447.XP_008318016.1	FALSE	pp	244447.XP_008309158.1 (pp) 244447.XP_008318016.1	0.06		0.217	0.302				0.554	0.236
pp	244447.XP_008309158.1 (pp) 244447.XP_008319127.1	FALSE	pp	244447.XP_008309158.1 (pp) 244447.XP_008319127.1	0.058			0.274				0.424	0.226
pp	244447.XP_008309158.1 (pp) 244447.XP_008333569.1	FALSE	pp	244447.XP_008309158.1 (pp) 244447.XP_008333569.1	0.093		0.255	0.312				0.627	0.294
pp	244447.XP_008309158.1 (pp) 244447.XP_008330539.1	FALSE	pp	244447.XP_008309158.1 (pp) 244447.XP_008330539.1	0.06		0.396	0.32				0.627	0.15
pp	244447.XP_008309158.1 (pp) 244447.XP_008334946.1	FALSE	pp	244447.XP_008309158.1 (pp) 244447.XP_008334946.1	0.093		0.255	0.312				0.627	0.294
pp	244447.XP_008309158.1 (pp) 244447.XP_008312651.1	FALSE	pp	244447.XP_008309158.1 (pp) 244447.XP_008312651.1			0.465	0.213				0.571	0.064
pp	244447.XP_008309158.1 (pp) 244447.XP_008314516.1	FALSE	pp	244447.XP_008309158.1 (pp) 244447.XP_008314516.1	0.062		0.38	0.259				0.568	0.117
pp	244447.XP_008309158.1 (pp) 244447.XP_008320581.1	FALSE	pp	244447.XP_008309158.1 (pp) 244447.XP_008320581.1	0.059		0.255	0.213				0.414	0.064
pp	244447.XP_008309158.1 (pp) 244447.XP_008320806.1	FALSE	pp	244447.XP_008309158.1 (pp) 244447.XP_008320806.1			0.557	0.302				0.687	0.07
pp	244447.XP_008309158.1 (pp) 244447.XP_008336663.1	FALSE	pp	244447.XP_008309158.1 (pp) 244447.XP_008336663.1	0.061		0.357	0.26				0.611	0.233
pp	244447.XP_008309158.1 (pp) 244447.XP_008330558.1	FALSE	pp	244447.XP_008309158.1 (pp) 244447.XP_008330558.1	0.06		0.153	0.16				0.413	0.226
pp	244447.XP_008309158.1 (pp) 244447.XP_008318144.1	FALSE	pp	244447.XP_008309158.1 (pp) 244447.XP_008318144.1			0.231	0.26				0.422	0.066
pp	244447.XP_008309158.1 (pp) 244447.XP_008316359.1	FALSE	pp	244447.XP_008309158.1 (pp) 244447.XP_008316359.1	0.082		0.15	0.181				0.444	0.234
pp	244447.XP_008309158.1 (pp) 244447.XP_008330157.1	FALSE	pp	244447.XP_008309158.1 (pp) 244447.XP_008330157.1	0.188		0.286	0.302				0.572	0.068
pp	244447.XP_008309158.1 (pp) 244447.XP_008334365.1	FALSE	pp	244447.XP_008309158.1 (pp) 244447.XP_008334365.1	0.165		0.109	0.302				0.444	0.056
pp	244447.XP_008309158.1 (pp) 244447.XP_008316268.1	FALSE	pp	244447.XP_008309158.1 (pp) 244447.XP_008316268.1	0.062			0.394				0.427	0.073
pp	244447.XP_008309197.1 (pp) 244447.XP_008312267.1	FALSE	pp	244447.XP_008309197.1 (pp) 244447.XP_008312267.1				0.157				0.443	0.367
pp	244447.XP_008309158.1 (pp) 244447.XP_008334023.1	FALSE	pp	244447.XP_008309158.1 (pp) 244447.XP_008334023.1	0.06		0.283	0.392				0.566	0.067
pp	244447.XP_008309158.1 (pp) 244447.XP_008330126.1	FALSE	pp	244447.XP_008309158.1 (pp) 244447.XP_008330126.1	0.126		0.223	0.529				0.796	0.439
pp	244447.XP_008309197.1 (pp) 244447.XP_008314296.1	FALSE	pp	244447.XP_008309197.1 (pp) 244447.XP_008314296.1			0.383	0.252				0.67	0.343
pp	244447.XP_008309266.1 (pp) 244447.XP_008325451.1	FALSE	pp	244447.XP_008309266.1 (pp) 244447.XP_008325451.1	0.255			0.2				0.71	0.553
pp	244447.XP_008309223.1 (pp) 244447.XP_008333902.1	FALSE	pp	244447.XP_008309223.1 (pp) 244447.XP_008333902.1			0.562	0.061				0.64	0.197
pp	244447.XP_008309252.1 (pp) 244447.XP_008325264.1	FALSE	pp	244447.XP_008309252.1 (pp) 244447.XP_008325264.1								0.598	0.598
pp	244447.XP_008309197.1 (pp) 244447.XP_008309758.1	FALSE	pp	244447.XP_008309197.1 (pp) 244447.XP_008309758.1				0.157				0.443	0.367
pp	244447.XP_008309197.1 (pp) 244447.XP_008320581.1	FALSE	pp	244447.XP_008309197.1 (pp) 244447.XP_008320581.1	0.06							0.412	0.401
pp	244447.XP_008309223.1 (pp) 244447.XP_008332862.1	FALSE	pp	244447.XP_008309223.1 (pp) 244447.XP_008332862.1	0.061			0.117				0.407	0.343
pp	244447.XP_008309266.1 (pp) 244447.XP_008327913.1	FALSE	pp	244447.XP_008309266.1 (pp) 244447.XP_008327913.1	0.06							0.525	0.516
pp	244447.XP_008309266.1 (pp) 244447.XP_008314516.1	FALSE	pp	244447.XP_008309266.1 (pp) 244447.XP_008314516.1	0.095							0.581	0.556
pp	244447.XP_008309266.1 (pp) 244447.XP_008334642.1	FALSE	pp	244447.XP_008309266.1 (pp) 244447.XP_008334642.1			0.217	0.164				0.464	0.247
pp	244447.XP_008309266.1 (pp) 244447.XP_008314954.1	FALSE	pp	244447.XP_008309266.1 (pp) 244447.XP_008314954.1	0.06							0.525	0.516
pp	244447.XP_008309266.1 (pp) 244447.XP_008322402.1	FALSE	pp	244447.XP_008309266.1 (pp) 244447.XP_008322402.1	0.105							0.565	0.534
pp	244447.XP_008309270.1 (pp) 244447.XP_008329948.1	FALSE	pp	244447.XP_008309270.1 (pp) 244447.XP_008329948.1								0.437	0.437
pp	244447.XP_008309266.1 (pp) 244447.XP_008313941.1	FALSE	pp	244447.XP_008309266.1 (pp) 244447.XP_008313941.1	0.136		0.674	0.787				0.982	0.748
pp	244447.XP_008309266.1 (pp) 244447.XP_008328513.1	FALSE	pp	244447.XP_008309266.1 (pp) 244447.XP_008328513.1								0.426	0.426
pp	244447.XP_008309270.1 (pp) 244447.XP_008325258.1	FALSE	pp	244447.XP_008309270.1 (pp) 244447.XP_008325258.1				0.257				0.515	0.375
pp	244447.XP_008309270.1 (pp) 244447.XP_008325764.1	FALSE	pp	244447.XP_008309270.1 (pp) 244447.XP_008325764.1				0.336				0.52	0.307
pp	244447.XP_008309270.1 (pp) 244447.XP_008312343.1	FALSE	pp	244447.XP_008309270.1 (pp) 244447.XP_008312343.1								0.687	0.687
pp	244447.XP_008309284.1 (pp) 244447.XP_008334590.1	FALSE	pp	244447.XP_008309284.1 (pp) 244447.XP_008334590.1	0.165		0.148	0.309				0.465
pp	244447.XP_008309284.1 (pp) 244447.XP_008336757.1	FALSE	pp	244447.XP_008309284.1 (pp) 244447.XP_008336757.1	0.111		0.248	0.251				0.47	0.068
pp	244447.XP_008309284.1 (pp) 244447.XP_008311866.1	FALSE	pp	244447.XP_008309284.1 (pp) 244447.XP_008311866.1	0.095		0.255	0.273				0.503	0.106
pp	244447.XP_008309284.1 (pp) 244447.XP_008323871.1	FALSE	pp	244447.XP_008309284.1 (pp) 244447.XP_008323871.1			0.275	0.258				0.477	0.106
pp	244447.XP_008309310.1 (pp) 244447.XP_008336672.1	FALSE	pp	244447.XP_008309310.1 (pp) 244447.XP_008336672.1								0.536	0.536
pp	244447.XP_008309284.1 (pp) 244447.XP_008328355.1	FALSE	pp	244447.XP_008309284.1 (pp) 244447.XP_008328355.1	0.077			0.122				0.42	0.342
pp	244447.XP_008309310.1 (pp) 244447.XP_008312246.1	FALSE	pp	244447.XP_008309310.1 (pp) 244447.XP_008312246.1	0.061		0.243	0.28				0.481	0.106
pp	244447.XP_008309310.1 (pp) 244447.XP_008323963.1	FALSE	pp	244447.XP_008309310.1 (pp) 244447.XP_008323963.1	0.091		0.126	0.099				0.622	0.535
pp	244447.XP_008309284.1 (pp) 244447.XP_008327089.1	FALSE	pp	244447.XP_008309284.1 (pp) 244447.XP_008327089.1	0.06		0.312	0.131				0.418	0.087
pp	244447.XP_008309310.1 (pp) 244447.XP_008328355.1	FALSE	pp	244447.XP_008309310.1 (pp) 244447.XP_008328355.1	0.12			0.408				0.456
pp	244447.XP_008309335.1 (pp) 244447.XP_008311977.1	FALSE	pp	244447.XP_008309335.1 (pp) 244447.XP_008311977.1	0.06		0.131					0.498	0.435
pp	244447.XP_008309310.1 (pp) 244447.XP_008321265.1	FALSE	pp	244447.XP_008309310.1 (pp) 244447.XP_008321265.1	0.061			0.11				0.404	0.345
pp	244447.XP_008309335.1 (pp) 244447.XP_008325663.1	FALSE	pp	244447.XP_008309335.1 (pp) 244447.XP_008325663.1								0.67	0.67
pp	244447.XP_008309310.1 (pp) 244447.XP_008320946.1	FALSE	pp	244447.XP_008309310.1 (pp) 244447.XP_008320946.1	0.06							0.491	0.481
pp	244447.XP_008309335.1 (pp) 244447.XP_008321458.1	FALSE	pp	244447.XP_008309335.1 (pp) 244447.XP_008321458.1			0.164	0.079				0.618	0.544
pp	244447.XP_008309335.1 (pp) 244447.XP_008336806.1	FALSE	pp	244447.XP_008309335.1 (pp) 244447.XP_008336806.1			0.504	0.079				0.562	0.12
pp	244447.XP_008309355.1 (pp) 244447.XP_008323761.1	FALSE	pp	244447.XP_008309355.1 (pp) 244447.XP_008323761.1								0.596	0.596
pp	244447.XP_008309411.1 (pp) 244447.XP_008314820.1	FALSE	pp	244447.XP_008309411.1 (pp) 244447.XP_008314820.1	0.062		0.47					0.481
pp	244447.XP_008309355.1 (pp) 244447.XP_008323871.1	FALSE	pp	244447.XP_008309355.1 (pp) 244447.XP_008323871.1	0.061		0.956	0.989				0.999	0.653
pp	244447.XP_008309355.1 (pp) 244447.XP_008328423.1	FALSE	pp	244447.XP_008309355.1 (pp) 244447.XP_008328423.1			0.275	0.231				0.418
pp	244447.XP_008309355.1 (pp) 244447.XP_008311866.1	FALSE	pp	244447.XP_008309355.1 (pp) 244447.XP_008311866.1			0.427	0.419				0.652
pp	244447.XP_008309355.1 (pp) 244447.XP_008321515.1	FALSE	pp	244447.XP_008309355.1 (pp) 244447.XP_008321515.1			0.275	0.231				0.418
pp	244447.XP_008309411.1 (pp) 244447.XP_008310956.1	FALSE	pp	244447.XP_008309411.1 (pp) 244447.XP_008310956.1	0.058							0.621	0.615
pp	244447.XP_008309411.1 (pp) 244447.XP_008315772.1	FALSE	pp	244447.XP_008309411.1 (pp) 244447.XP_008315772.1				0.742				0.742
pp	244447.XP_008309411.1 (pp) 244447.XP_008326778.1	FALSE	pp	244447.XP_008309411.1 (pp) 244447.XP_008326778.1	0.06		0.57					0.75	0.433
pp	244447.XP_008309411.1 (pp) 244447.XP_008323362.1	FALSE	pp	244447.XP_008309411.1 (pp) 244447.XP_008323362.1				0.414				0.414
pp	244447.XP_008309580.1 (pp) 244447.XP_008319492.1	FALSE	pp	244447.XP_008309580.1 (pp) 244447.XP_008319492.1	0.589							0.625	0.127
pp	244447.XP_008309573.1 (pp) 244447.XP_008334925.1	FALSE	pp	244447.XP_008309573.1 (pp) 244447.XP_008334925.1	0.058		0.407					0.442	0.082
pp	244447.XP_008309573.1 (pp) 244447.XP_008327497.1	FALSE	pp	244447.XP_008309573.1 (pp) 244447.XP_008327497.1			0.401					0.41	0.056
pp	244447.XP_008309580.1 (pp) 244447.XP_008312019.1	FALSE	pp	244447.XP_008309580.1 (pp) 244447.XP_008312019.1	0.147			0.11				0.677	0.609
pp	244447.XP_008309580.1 (pp) 244447.XP_008321458.1	FALSE	pp	244447.XP_008309580.1 (pp) 244447.XP_008321458.1	0.06							0.759	0.755
pp	244447.XP_008309580.1 (pp) 244447.XP_008327564.1	FALSE	pp	244447.XP_008309580.1 (pp) 244447.XP_008327564.1	0.06							0.607	0.6
pp	244447.XP_008309580.1 (pp) 244447.XP_008321014.1	FALSE	pp	244447.XP_008309580.1 (pp) 244447.XP_008321014.1	0.809							0.912	0.562
pp	244447.XP_008309580.1 (pp) 244447.XP_008311866.1	FALSE	pp	244447.XP_008309580.1 (pp) 244447.XP_008311866.1	0.939							0.943	0.107
pp	244447.XP_008309580.1 (pp) 244447.XP_008310352.1	FALSE	pp	244447.XP_008309580.1 (pp) 244447.XP_008310352.1	0.606							0.619	0.074
pp	244447.XP_008309580.1 (pp) 244447.XP_008329351.1	FALSE	pp	244447.XP_008309580.1 (pp) 244447.XP_008329351.1	0.939							0.944	0.135
pp	244447.XP_008309580.1 (pp) 244447.XP_008328740.1	FALSE	pp	244447.XP_008309580.1 (pp) 244447.XP_008328740.1	0.051							0.404	0.398
pp	244447.XP_008309580.1 (pp) 244447.XP_008332548.1	FALSE	pp	244447.XP_008309580.1 (pp) 244447.XP_008332548.1	0.586							0.668	0.232
pp	244447.XP_008309580.1 (pp) 244447.XP_008317294.1	FALSE	pp	244447.XP_008309580.1 (pp) 244447.XP_008317294.1	0.733							0.74	0.068
pp	244447.XP_008309580.1 (pp) 244447.XP_008335381.1	FALSE	pp	244447.XP_008309580.1 (pp) 244447.XP_008335381.1	0.701							0.705	0.057
pp	244447.XP_008309580.1 (pp) 244447.XP_008322006.1	FALSE	pp	244447.XP_008309580.1 (pp) 244447.XP_008322006.1	0.863							0.897	0.286
pp	244447.XP_008309580.1 (pp) 244447.XP_008316780.1	FALSE	pp	244447.XP_008309580.1 (pp) 244447.XP_008316780.1	0.711							0.735	0.123
pp	244447.XP_008309710.1 (pp) 244447.XP_008332961.1	FALSE	pp	244447.XP_008309710.1 (pp) 244447.XP_008332961.1	0.062			0.268				0.748	0.663
pp	244447.XP_008309710.1 (pp) 244447.XP_008324572.1	FALSE	pp	244447.XP_008309710.1 (pp) 244447.XP_008324572.1								0.536	0.536
pp	244447.XP_008309710.1 (pp) 244447.XP_008313669.1	FALSE	pp	244447.XP_008309710.1 (pp) 244447.XP_008313669.1	0.105			0.384				0.48	0.134
pp	244447.XP_008309710.1 (pp) 244447.XP_008319372.1	FALSE	pp	244447.XP_008309710.1 (pp) 244447.XP_008319372.1								0.479	0.479
pp	244447.XP_008309710.1 (pp) 244447.XP_008317052.1	FALSE	pp	244447.XP_008309710.1 (pp) 244447.XP_008317052.1				0.409				0.408
pp	244447.XP_008309710.1 (pp) 244447.XP_008321963.1	FALSE	pp	244447.XP_008309710.1 (pp) 244447.XP_008321963.1	0.062			0.268				0.748	0.663
pp	244447.XP_008309758.1 (pp) 244447.XP_008311866.1	FALSE	pp	244447.XP_008309758.1 (pp) 244447.XP_008311866.1	0.19			0.08				0.471	0.348
pp	244447.XP_008309758.1 (pp) 244447.XP_008330539.1	FALSE	pp	244447.XP_008309758.1 (pp) 244447.XP_008330539.1	0.061			0.115				0.486	0.432
pp	244447.XP_008309758.1 (pp) 244447.XP_008324759.1	FALSE	pp	244447.XP_008309758.1 (pp) 244447.XP_008324759.1	0.349			0.043				0.456	0.197
pp	244447.XP_008309758.1 (pp) 244447.XP_008315659.1	FALSE	pp	244447.XP_008309758.1 (pp) 244447.XP_008315659.1								0.43	0.43
pp	244447.XP_008309758.1 (pp) 244447.XP_008331065.1	FALSE	pp	244447.XP_008309758.1 (pp) 244447.XP_008331065.1				0.319				0.434	0.203
pp	244447.XP_008309758.1 (pp) 244447.XP_008321014.1	FALSE	pp	244447.XP_008309758.1 (pp) 244447.XP_008321014.1	0.08			0.092				0.438	0.382
pp	244447.XP_008309758.1 (pp) 244447.XP_008311248.1	FALSE	pp	244447.XP_008309758.1 (pp) 244447.XP_008311248.1				0.419				0.577	0.303
pp	244447.XP_008309826.1 (pp) 244447.XP_008311919.1	FALSE	pp	244447.XP_008309826.1 (pp) 244447.XP_008311919.1								0.555	0.555
pp	244447.XP_008309826.1 (pp) 244447.XP_008320973.1	FALSE	pp	244447.XP_008309826.1 (pp) 244447.XP_008320973.1								0.545	0.545
pp	244447.XP_008309942.1 (pp) 244447.XP_008330157.1	FALSE	pp	244447.XP_008309942.1 (pp) 244447.XP_008330157.1				0.362				0.404	0.105
pp	244447.XP_008309891.1 (pp) 244447.XP_008331273.1	FALSE	pp	244447.XP_008309891.1 (pp) 244447.XP_008331273.1	0.082							0.483	0.46
pp	244447.XP_008309947.1 (pp) 244447.XP_008319494.1	FALSE	pp	244447.XP_008309947.1 (pp) 244447.XP_008319494.1	0.06		0.65					0.73	0.247
pp	244447.XP_008309965.1 (pp) 244447.XP_008330837.1	FALSE	pp	244447.XP_008309965.1 (pp) 244447.XP_008330837.1			0.412	0.051				0.434	0.068
pp	244447.XP_008309947.1 (pp) 244447.XP_008321829.1	FALSE	pp	244447.XP_008309947.1 (pp) 244447.XP_008321829.1	0.056		0.954					0.958	0.122
pp	244447.XP_008309947.1 (pp) 244447.XP_008333945.1	FALSE	pp	244447.XP_008309947.1 (pp) 244447.XP_008333945.1	0.06		0.65				0.042	0.686	0.124
pp	244447.XP_008309947.1 (pp) 244447.XP_008318934.1	FALSE	pp	244447.XP_008309947.1 (pp) 244447.XP_008318934.1	0.051		0.748	0.057				0.771	0.107
pp	244447.XP_008309965.1 (pp) 244447.XP_008333902.1	FALSE	pp	244447.XP_008309965.1 (pp) 244447.XP_008333902.1	0.061		0.434	0.199				0.749	0.48
pp	244447.XP_008309965.1 (pp) 244447.XP_008331273.1	FALSE	pp	244447.XP_008309965.1 (pp) 244447.XP_008331273.1			0.415	0.057				0.424
pp	244447.XP_008309965.1 (pp) 244447.XP_008332862.1	FALSE	pp	244447.XP_008309965.1 (pp) 244447.XP_008332862.1	0.087			0.057				0.57	0.541
pp	244447.XP_008309965.1 (pp) 244447.XP_008329904.1	FALSE	pp	244447.XP_008309965.1 (pp) 244447.XP_008329904.1	0.051		0.471					0.476
pp	244447.XP_008309965.1 (pp) 244447.XP_008334590.1	FALSE	pp	244447.XP_008309965.1 (pp) 244447.XP_008334590.1	0.062		0.641	0.057				0.669	0.083
pp	244447.XP_008309965.1 (pp) 244447.XP_008331176.1	FALSE	pp	244447.XP_008309965.1 (pp) 244447.XP_008331176.1	0.072		0.484	0.073				0.517
pp	244447.XP_008309965.1 (pp) 244447.XP_008335322.1	FALSE	pp	244447.XP_008309965.1 (pp) 244447.XP_008335322.1								0.548	0.548
pp	244447.XP_008309965.1 (pp) 244447.XP_008315881.1	FALSE	pp	244447.XP_008309965.1 (pp) 244447.XP_008315881.1	0.06		0.542					0.551
pp	244447.XP_008309986.1 (pp) 244447.XP_008314083.1	FALSE	pp	244447.XP_008309986.1 (pp) 244447.XP_008314083.1			0.34	0.304				0.6	0.201
pp	244447.XP_008309965.1 (pp) 244447.XP_008314083.1	FALSE	pp	244447.XP_008309965.1 (pp) 244447.XP_008314083.1	0.061		0.345	0.1				0.514	0.227
pp	244447.XP_008309965.1 (pp) 244447.XP_008324382.1	FALSE	pp	244447.XP_008309965.1 (pp) 244447.XP_008324382.1			0.532					0.564	0.108
pp	244447.XP_008309965.1 (pp) 244447.XP_008329519.1	FALSE	pp	244447.XP_008309965.1 (pp) 244447.XP_008329519.1	0.061		0.777	0.38				0.916	0.43
pp	244447.XP_008309965.1 (pp) 244447.XP_008309986.1	FALSE	pp	244447.XP_008309965.1 (pp) 244447.XP_008309986.1	0.061		0.454	0.079				0.745	0.525
pp	244447.XP_008309986.1 (pp) 244447.XP_008331176.1	FALSE	pp	244447.XP_008309986.1 (pp) 244447.XP_008331176.1	0.051		0.453					0.458
pp	244447.XP_008309986.1 (pp) 244447.XP_008326086.1	FALSE	pp	244447.XP_008309986.1 (pp) 244447.XP_008326086.1	0.058			0.304				0.435	0.208
pp	244447.XP_008309986.1 (pp) 244447.XP_008333834.1	FALSE	pp	244447.XP_008309986.1 (pp) 244447.XP_008333834.1								0.479	0.479
pp	244447.XP_008310003.1 (pp) 244447.XP_008311839.1	FALSE	pp	244447.XP_008310003.1 (pp) 244447.XP_008311839.1								0.506	0.506
pp	244447.XP_008309986.1 (pp) 244447.XP_008334590.1	FALSE	pp	244447.XP_008309986.1 (pp) 244447.XP_008334590.1	0.061		0.651					0.727	0.235
pp	244447.XP_008310352.1 (pp) 244447.XP_008317294.1	FALSE	pp	244447.XP_008310352.1 (pp) 244447.XP_008317294.1	0.717		0.866	0.74				0.997	0.752
pp	244447.XP_008310352.1 (pp) 244447.XP_008335206.1	FALSE	pp	244447.XP_008310352.1 (pp) 244447.XP_008335206.1	0.224		0.379					0.55	0.142
pp	244447.XP_008310352.1 (pp) 244447.XP_008315881.1	FALSE	pp	244447.XP_008310352.1 (pp) 244447.XP_008315881.1	0.06		0.18	0.065				0.662	0.587
pp	244447.XP_008310352.1 (pp) 244447.XP_008335381.1	FALSE	pp	244447.XP_008310352.1 (pp) 244447.XP_008335381.1	0.754			0.206				0.825	0.18
pp	244447.XP_008310352.1 (pp) 244447.XP_008321014.1	FALSE	pp	244447.XP_008310352.1 (pp) 244447.XP_008321014.1	0.719							0.778	0.245
pp	244447.XP_008310352.1 (pp) 244447.XP_008324759.1	FALSE	pp	244447.XP_008310352.1 (pp) 244447.XP_008324759.1	0.731			0.054				0.765	0.153
pp	244447.XP_008310352.1 (pp) 244447.XP_008322006.1	FALSE	pp	244447.XP_008310352.1 (pp) 244447.XP_008322006.1	0.732			0.158				0.814	0.242
pp	244447.XP_008310352.1 (pp) 244447.XP_008319492.1	FALSE	pp	244447.XP_008310352.1 (pp) 244447.XP_008319492.1	0.716			0.054				0.738	0.106
pp	244447.XP_008310352.1 (pp) 244447.XP_008320973.1	FALSE	pp	244447.XP_008310352.1 (pp) 244447.XP_008320973.1	0.488			0.069				0.611	0.25
pp	244447.XP_008310352.1 (pp) 244447.XP_008331954.1	FALSE	pp	244447.XP_008310352.1 (pp) 244447.XP_008331954.1			0.479	0.156				0.541
pp	244447.XP_008310352.1 (pp) 244447.XP_008323026.1	FALSE	pp	244447.XP_008310352.1 (pp) 244447.XP_008323026.1	0.062		0.391	0.125				0.503	0.124
pp	244447.XP_008310352.1 (pp) 244447.XP_008329658.1	FALSE	pp	244447.XP_008310352.1 (pp) 244447.XP_008329658.1								0.429	0.429
pp	244447.XP_008310352.1 (pp) 244447.XP_008332548.1	FALSE	pp	244447.XP_008310352.1 (pp) 244447.XP_008332548.1	0.732			0.071				0.749	0.074
pp	244447.XP_008310352.1 (pp) 244447.XP_008321265.1	FALSE	pp	244447.XP_008310352.1 (pp) 244447.XP_008321265.1	0.058			0.405				0.415
pp	244447.XP_008310352.1 (pp) 244447.XP_008318144.1	FALSE	pp	244447.XP_008310352.1 (pp) 244447.XP_008318144.1	0.122							0.402	0.347
pp	244447.XP_008310352.1 (pp) 244447.XP_008329351.1	FALSE	pp	244447.XP_008310352.1 (pp) 244447.XP_008329351.1	0.731		0.554	0.131				0.927	0.383
pp	244447.XP_008310352.1 (pp) 244447.XP_008316624.1	FALSE	pp	244447.XP_008310352.1 (pp) 244447.XP_008316624.1	0.193		0.236	0.101				0.432	0.098
pp	244447.XP_008310352.1 (pp) 244447.XP_008336228.1	FALSE	pp	244447.XP_008310352.1 (pp) 244447.XP_008336228.1	0.33			0.046				0.475	0.246
pp	244447.XP_008310352.1 (pp) 244447.XP_008316780.1	FALSE	pp	244447.XP_008310352.1 (pp) 244447.XP_008316780.1	0.662		0.291	0.069				0.816	0.276
pp	244447.XP_008310352.1 (pp) 244447.XP_008311866.1	FALSE	pp	244447.XP_008310352.1 (pp) 244447.XP_008311866.1	0.752		0.167	0.251				0.898	0.424
pp	244447.XP_008310352.1 (pp) 244447.XP_008330058.1	FALSE	pp	244447.XP_008310352.1 (pp) 244447.XP_008330058.1	0.731			0.273				0.927	0.659
pp	244447.XP_008310352.1 (pp) 244447.XP_008315660.1	FALSE	pp	244447.XP_008310352.1 (pp) 244447.XP_008315660.1	0.314			0.122				0.434	0.136
pp	244447.XP_008310449.1 (pp) 244447.XP_008330539.1	FALSE	pp	244447.XP_008310449.1 (pp) 244447.XP_008330539.1	0.06		0.808	0.527				0.952	0.509
pp	244447.XP_008310449.1 (pp) 244447.XP_008336228.1	FALSE	pp	244447.XP_008310449.1 (pp) 244447.XP_008336228.1	0.061		0.709	0.164				0.768	0.105
pp	244447.XP_008310449.1 (pp) 244447.XP_008321810.1	FALSE	pp	244447.XP_008310449.1 (pp) 244447.XP_008321810.1				0.477				0.84	0.707
pp	244447.XP_008310449.1 (pp) 244447.XP_008319420.1	FALSE	pp	244447.XP_008310449.1 (pp) 244447.XP_008319420.1	0.059		0.649	0.207				0.866	0.55
pp	244447.XP_008310449.1 (pp) 244447.XP_008311014.1	FALSE	pp	244447.XP_008310449.1 (pp) 244447.XP_008311014.1			0.563	0.09				0.585
pp	244447.XP_008310449.1 (pp) 244447.XP_008324266.1	FALSE	pp	244447.XP_008310449.1 (pp) 244447.XP_008324266.1	0.059		0.396	0.101				0.49	0.12
pp	244447.XP_008310449.1 (pp) 244447.XP_008335783.1	FALSE	pp	244447.XP_008310449.1 (pp) 244447.XP_008335783.1	0.061		0.388	0.057				0.572	0.304
pp	244447.XP_008310449.1 (pp) 244447.XP_008318207.1	FALSE	pp	244447.XP_008310449.1 (pp) 244447.XP_008318207.1			0.196	0.057				0.428	0.307
pp	244447.XP_008310449.1 (pp) 244447.XP_008322335.1	FALSE	pp	244447.XP_008310449.1 (pp) 244447.XP_008322335.1			0.477	0.241				0.586	0.042
pp	244447.XP_008310449.1 (pp) 244447.XP_008322480.1	FALSE	pp	244447.XP_008310449.1 (pp) 244447.XP_008322480.1			0.339	0.16				0.466	0.117
pp	244447.XP_008310449.1 (pp) 244447.XP_008312019.1	FALSE	pp	244447.XP_008310449.1 (pp) 244447.XP_008312019.1				0.057				0.491	0.483
pp	244447.XP_008310449.1 (pp) 244447.XP_008315481.1	FALSE	pp	244447.XP_008310449.1 (pp) 244447.XP_008315481.1				0.377				0.7	0.539
pp	244447.XP_008310449.1 (pp) 244447.XP_008328196.1	FALSE	pp	244447.XP_008310449.1 (pp) 244447.XP_008328196.1			0.275					0.452	0.276
pp	244447.XP_008310449.1 (pp) 244447.XP_008311248.1	FALSE	pp	244447.XP_008310449.1 (pp) 244447.XP_008311248.1			0.538	0.057				0.586	0.127
pp	244447.XP_008310449.1 (pp) 244447.XP_008335157.1	FALSE	pp	244447.XP_008310449.1 (pp) 244447.XP_008335157.1	0.058		0.538	0.057				0.56	0.056
pp	244447.XP_008310449.1 (pp) 244447.XP_008323871.1	FALSE	pp	244447.XP_008310449.1 (pp) 244447.XP_008323871.1			0.652					0.669	0.09
pp	244447.XP_008310449.1 (pp) 244447.XP_008321515.1	FALSE	pp	244447.XP_008310449.1 (pp) 244447.XP_008321515.1			0.688	0.077				0.699
pp	244447.XP_008310851.1 (pp) 244447.XP_008313668.1	FALSE	pp	244447.XP_008310851.1 (pp) 244447.XP_008313668.1								0.482	0.482
pp	244447.XP_008310449.1 (pp) 244447.XP_008324759.1	FALSE	pp	244447.XP_008310449.1 (pp) 244447.XP_008324759.1	0.061			0.251				0.735	0.654
pp	244447.XP_008310807.1 (pp) 244447.XP_008335533.1	FALSE	pp	244447.XP_008310807.1 (pp) 244447.XP_008335533.1	0.061		0.8	0.069			0.141	0.889	0.38
pp	244447.XP_008310851.1 (pp) 244447.XP_008327550.1	FALSE	pp	244447.XP_008310851.1 (pp) 244447.XP_008327550.1								0.483	0.483
pp	244447.XP_008310851.1 (pp) 244447.XP_008311756.1	FALSE	pp	244447.XP_008310851.1 (pp) 244447.XP_008311756.1	0.062							0.589	0.58
pp	244447.XP_008310449.1 (pp) 244447.XP_008321458.1	FALSE	pp	244447.XP_008310449.1 (pp) 244447.XP_008321458.1								0.538	0.538
pp	244447.XP_008310807.1 (pp) 244447.XP_008318524.1	FALSE	pp	244447.XP_008310807.1 (pp) 244447.XP_008318524.1	0.061		0.315	0.115			0.047	0.444	0.134
pp	244447.XP_008310902.1 (pp) 244447.XP_008334590.1	FALSE	pp	244447.XP_008310902.1 (pp) 244447.XP_008334590.1	0.061		0.393	0.057				0.415
pp	244447.XP_008310902.1 (pp) 244447.XP_008327422.1	FALSE	pp	244447.XP_008310902.1 (pp) 244447.XP_008327422.1	0.061							0.434	0.422
pp	244447.XP_008310851.1 (pp) 244447.XP_008317110.1	FALSE	pp	244447.XP_008310851.1 (pp) 244447.XP_008317110.1								0.446	0.446
pp	244447.XP_008311005.1 (pp) 244447.XP_008328948.1	FALSE	pp	244447.XP_008311005.1 (pp) 244447.XP_008328948.1	0.069		0.205	0.156				0.426	0.19
pp	244447.XP_008310956.1 (pp) 244447.XP_008317294.1	FALSE	pp	244447.XP_008310956.1 (pp) 244447.XP_008317294.1								0.437	0.437
pp	244447.XP_008311005.1 (pp) 244447.XP_008314982.1	FALSE	pp	244447.XP_008311005.1 (pp) 244447.XP_008314982.1	0.069		0.205	0.156				0.426	0.19
pp	244447.XP_008310985.1 (pp) 244447.XP_008322335.1	FALSE	pp	244447.XP_008310985.1 (pp) 244447.XP_008322335.1			0.267	0.215				0.417	0.069
pp	244447.XP_008311014.1 (pp) 244447.XP_008330371.1	FALSE	pp	244447.XP_008311014.1 (pp) 244447.XP_008330371.1	0.589		0.417					0.75	0.042
pp	244447.XP_008311005.1 (pp) 244447.XP_008327913.1	FALSE	pp	244447.XP_008311005.1 (pp) 244447.XP_008327913.1	0.061		0.274					0.514	0.345
pp	244447.XP_008311005.1 (pp) 244447.XP_008331824.1	FALSE	pp	244447.XP_008311005.1 (pp) 244447.XP_008331824.1	0.062		0.433	0.152				0.58	0.179
pp	244447.XP_008311005.1 (pp) 244447.XP_008314954.1	FALSE	pp	244447.XP_008311005.1 (pp) 244447.XP_008314954.1	0.061		0.274					0.514	0.345
pp	244447.XP_008311014.1 (pp) 244447.XP_008325258.1	FALSE	pp	244447.XP_008311014.1 (pp) 244447.XP_008325258.1	0.467			0.057				0.496	0.079
pp	244447.XP_008311014.1 (pp) 244447.XP_008335533.1	FALSE	pp	244447.XP_008311014.1 (pp) 244447.XP_008335533.1	0.062							0.486	0.475
pp	244447.XP_008311014.1 (pp) 244447.XP_008335563.1	FALSE	pp	244447.XP_008311014.1 (pp) 244447.XP_008335563.1	0.06		0.338	0.131				0.412
pp	244447.XP_008311014.1 (pp) 244447.XP_008334481.1	FALSE	pp	244447.XP_008311014.1 (pp) 244447.XP_008334481.1	0.062						0.043	0.545	0.534
pp	244447.XP_008311014.1 (pp) 244447.XP_008318016.1	FALSE	pp	244447.XP_008311014.1 (pp) 244447.XP_008318016.1	0.188		0.46	0.44				0.747	0.092
pp	244447.XP_008311014.1 (pp) 244447.XP_008327550.1	FALSE	pp	244447.XP_008311014.1 (pp) 244447.XP_008327550.1	0.062		0.417					0.429
pp	244447.XP_008311014.1 (pp) 244447.XP_008321458.1	FALSE	pp	244447.XP_008311014.1 (pp) 244447.XP_008321458.1	0.061		0.563	0.057				0.579
pp	244447.XP_008311014.1 (pp) 244447.XP_008322480.1	FALSE	pp	244447.XP_008311014.1 (pp) 244447.XP_008322480.1	0.061		0.481	0.072				0.513	0.052
pp	244447.XP_008311014.1 (pp) 244447.XP_008324572.1	FALSE	pp	244447.XP_008311014.1 (pp) 244447.XP_008324572.1	0.168		0.417					0.497	0.048
pp	244447.XP_008311014.1 (pp) 244447.XP_008311839.1	FALSE	pp	244447.XP_008311014.1 (pp) 244447.XP_008311839.1	0.124		0.284					0.442	0.182
pp	244447.XP_008311014.1 (pp) 244447.XP_008316268.1	FALSE	pp	244447.XP_008311014.1 (pp) 244447.XP_008316268.1	0.589			0.045				0.59
pp	244447.XP_008311014.1 (pp) 244447.XP_008323871.1	FALSE	pp	244447.XP_008311014.1 (pp) 244447.XP_008323871.1	0.065		0.563					0.573
pp	244447.XP_008311014.1 (pp) 244447.XP_008335239.1	FALSE	pp	244447.XP_008311014.1 (pp) 244447.XP_008335239.1				0.071				0.445	0.428
pp	244447.XP_008311014.1 (pp) 244447.XP_008334026.1	FALSE	pp	244447.XP_008311014.1 (pp) 244447.XP_008334026.1	0.174		0.69	0.429				0.942	0.651
pp	244447.XP_008311014.1 (pp) 244447.XP_008330126.1	FALSE	pp	244447.XP_008311014.1 (pp) 244447.XP_008330126.1	0.588		0.604	0.914				0.991	0.437
pp	244447.XP_008311014.1 (pp) 244447.XP_008330539.1	FALSE	pp	244447.XP_008311014.1 (pp) 244447.XP_008330539.1	0.193		0.694	0.163				0.79	0.106
pp	244447.XP_008311014.1 (pp) 244447.XP_008321515.1	FALSE	pp	244447.XP_008311014.1 (pp) 244447.XP_008321515.1	0.062		0.563	0.08				0.73	0.37
pp	244447.XP_008311014.1 (pp) 244447.XP_008336228.1	FALSE	pp	244447.XP_008311014.1 (pp) 244447.XP_008336228.1	0.082		0.693					0.706
pp	244447.XP_008311014.1 (pp) 244447.XP_008329413.1	FALSE	pp	244447.XP_008311014.1 (pp) 244447.XP_008329413.1				0.423				0.422
pp	244447.XP_008311187.1 (pp) 244447.XP_008323180.1	FALSE	pp	244447.XP_008311187.1 (pp) 244447.XP_008323180.1								0.537	0.537
pp	244447.XP_008311014.1 (pp) 244447.XP_008333569.1	FALSE	pp	244447.XP_008311014.1 (pp) 244447.XP_008333569.1	0.114	0.239		0.631				0.737	0.068
pp	244447.XP_008311014.1 (pp) 244447.XP_008334946.1	FALSE	pp	244447.XP_008311014.1 (pp) 244447.XP_008334946.1	0.114	0.238		0.631				0.736	0.068
pp	244447.XP_008311122.1 (pp) 244447.XP_008324266.1	FALSE	pp	244447.XP_008311122.1 (pp) 244447.XP_008324266.1			0.706	0.336				0.816	0.137
pp	244447.XP_008311014.1 (pp) 244447.XP_008328033.1	FALSE	pp	244447.XP_008311014.1 (pp) 244447.XP_008328033.1			0.603	0.048				0.605
pp	244447.XP_008311122.1 (pp) 244447.XP_008335783.1	FALSE	pp	244447.XP_008311122.1 (pp) 244447.XP_008335783.1	0.074		0.858	0.32				0.914	0.155
pp	244447.XP_008311208.1 (pp) 244447.XP_008314081.1	FALSE	pp	244447.XP_008311208.1 (pp) 244447.XP_008314081.1	0.061		0.299	0.31				0.548	0.123
pp	244447.XP_008311208.1 (pp) 244447.XP_008314261.1	FALSE	pp	244447.XP_008311208.1 (pp) 244447.XP_008314261.1	0.061			0.413				0.44	0.066
pp	244447.XP_008311208.1 (pp) 244447.XP_008335663.1	FALSE	pp	244447.XP_008311208.1 (pp) 244447.XP_008335663.1	0.098		0.626					0.648
pp	244447.XP_008311208.1 (pp) 244447.XP_008331504.1	FALSE	pp	244447.XP_008311208.1 (pp) 244447.XP_008331504.1	0.107		0.622					0.675	0.116
pp	244447.XP_008311208.1 (pp) 244447.XP_008322665.1	FALSE	pp	244447.XP_008311208.1 (pp) 244447.XP_008322665.1	0.062		0.299	0.31				0.548	0.123
pp	244447.XP_008311208.1 (pp) 244447.XP_008334600.1	FALSE	pp	244447.XP_008311208.1 (pp) 244447.XP_008334600.1	0.06		0.434	0.391				0.691	0.16
pp	244447.XP_008311208.1 (pp) 244447.XP_008332035.1	FALSE	pp	244447.XP_008311208.1 (pp) 244447.XP_008332035.1	0.058		0.242	0.356				0.522	0.084
pp	244447.XP_008311208.1 (pp) 244447.XP_008330934.1	FALSE	pp	244447.XP_008311208.1 (pp) 244447.XP_008330934.1	0.062		0.609	0.057				0.725	0.3
pp	244447.XP_008311208.1 (pp) 244447.XP_008313453.1	FALSE	pp	244447.XP_008311208.1 (pp) 244447.XP_008313453.1	0.08		0.587	0.635				0.881	0.249
pp	244447.XP_008311208.1 (pp) 244447.XP_008314982.1	FALSE	pp	244447.XP_008311208.1 (pp) 244447.XP_008314982.1	0.082		0.485	0.142				0.564	0.053
pp	244447.XP_008311208.1 (pp) 244447.XP_008313941.1	FALSE	pp	244447.XP_008311208.1 (pp) 244447.XP_008313941.1	0.06							0.468	0.458
pp	244447.XP_008311208.1 (pp) 244447.XP_008335322.1	FALSE	pp	244447.XP_008311208.1 (pp) 244447.XP_008335322.1	0.062			0.054				0.665	0.653
pp	244447.XP_008311208.1 (pp) 244447.XP_008330837.1	FALSE	pp	244447.XP_008311208.1 (pp) 244447.XP_008330837.1			0.566	0.058				0.573
pp	244447.XP_008311208.1 (pp) 244447.XP_008329721.1	FALSE	pp	244447.XP_008311208.1 (pp) 244447.XP_008329721.1	0.06		0.579					0.587
pp	244447.XP_008311208.1 (pp) 244447.XP_008327089.1	FALSE	pp	244447.XP_008311208.1 (pp) 244447.XP_008327089.1	0.062		0.368	0.304				0.577	0.097
pp	244447.XP_008311208.1 (pp) 244447.XP_008328948.1	FALSE	pp	244447.XP_008311208.1 (pp) 244447.XP_008328948.1	0.082		0.485	0.142				0.564	0.053
pp	244447.XP_008311208.1 (pp) 244447.XP_008322337.1	FALSE	pp	244447.XP_008311208.1 (pp) 244447.XP_008322337.1	0.06		0.579					0.587
pp	244447.XP_008311208.1 (pp) 244447.XP_008326969.1	FALSE	pp	244447.XP_008311208.1 (pp) 244447.XP_008326969.1	0.146			0.469				0.808	0.612
pp	244447.XP_008311221.1 (pp) 244447.XP_008332762.1	FALSE	pp	244447.XP_008311221.1 (pp) 244447.XP_008332762.1	0.06		0.924					0.925
pp	244447.XP_008311208.1 (pp) 244447.XP_008324086.1	FALSE	pp	244447.XP_008311208.1 (pp) 244447.XP_008324086.1	0.061		0.67	0.057				0.734	0.2
pp	244447.XP_008311208.1 (pp) 244447.XP_008330932.1	FALSE	pp	244447.XP_008311208.1 (pp) 244447.XP_008330932.1	0.219		0.557	0.484				0.866	0.341
pp	244447.XP_008311208.1 (pp) 244447.XP_008328535.1	FALSE	pp	244447.XP_008311208.1 (pp) 244447.XP_008328535.1	0.082		0.624					0.64
pp	244447.XP_008311208.1 (pp) 244447.XP_008320731.1	FALSE	pp	244447.XP_008311208.1 (pp) 244447.XP_008320731.1	0.062		0.909	0.956				0.998	0.722
pp	244447.XP_008311208.1 (pp) 244447.XP_008331628.1	FALSE	pp	244447.XP_008311208.1 (pp) 244447.XP_008331628.1	0.061		0.644					0.651
pp	244447.XP_008311221.1 (pp) 244447.XP_008317064.1	FALSE	pp	244447.XP_008311221.1 (pp) 244447.XP_008317064.1			0.8				0.072	0.806
pp	244447.XP_008311221.1 (pp) 244447.XP_008330902.1	FALSE	pp	244447.XP_008311221.1 (pp) 244447.XP_008330902.1								0.672	0.672
pp	244447.XP_008311248.1 (pp) 244447.XP_008315627.1	FALSE	pp	244447.XP_008311248.1 (pp) 244447.XP_008315627.1	0.22		0.611	0.267				0.839	0.362
pp	244447.XP_008311248.1 (pp) 244447.XP_008312246.1	FALSE	pp	244447.XP_008311248.1 (pp) 244447.XP_008312246.1	0.061		0.191	0.26				0.419	0.089
pp	244447.XP_008311248.1 (pp) 244447.XP_008330837.1	FALSE	pp	244447.XP_008311248.1 (pp) 244447.XP_008330837.1	0.329		0.468	0.454				0.855	0.348
pp	244447.XP_008311248.1 (pp) 244447.XP_008319420.1	FALSE	pp	244447.XP_008311248.1 (pp) 244447.XP_008319420.1			0.421	0.101				0.457
pp	244447.XP_008311248.1 (pp) 244447.XP_008328740.1	FALSE	pp	244447.XP_008311248.1 (pp) 244447.XP_008328740.1	0.051		0.356	0.118				0.54	0.248
pp	244447.XP_008311248.1 (pp) 244447.XP_008327887.1	FALSE	pp	244447.XP_008311248.1 (pp) 244447.XP_008327887.1	0.061			0.246				0.404	0.226
pp	244447.XP_008311248.1 (pp) 244447.XP_008328442.1	FALSE	pp	244447.XP_008311248.1 (pp) 244447.XP_008328442.1	0.12		0.292	0.195				0.573	0.25
pp	244447.XP_008311248.1 (pp) 244447.XP_008331712.1	FALSE	pp	244447.XP_008311248.1 (pp) 244447.XP_008331712.1			0.378	0.393			0.042	0.645	0.135
pp	244447.XP_008311248.1 (pp) 244447.XP_008327089.1	FALSE	pp	244447.XP_008311248.1 (pp) 244447.XP_008327089.1	0.141		0.181	0.34			0.042	0.619	0.276
pp	244447.XP_008311248.1 (pp) 244447.XP_008323892.1	FALSE	pp	244447.XP_008311248.1 (pp) 244447.XP_008323892.1	0.066			0.393				0.408
pp	244447.XP_008311248.1 (pp) 244447.XP_008327550.1	FALSE	pp	244447.XP_008311248.1 (pp) 244447.XP_008327550.1				0.386				0.537	0.277
pp	244447.XP_008311248.1 (pp) 244447.XP_008317744.1	FALSE	pp	244447.XP_008311248.1 (pp) 244447.XP_008317744.1	0.147		0.165	0.199			0.042	0.422	0.106
pp	244447.XP_008311248.1 (pp) 244447.XP_008321458.1	FALSE	pp	244447.XP_008311248.1 (pp) 244447.XP_008321458.1	0.056			0.156			0.042	0.434	0.346
pp	244447.XP_008311248.1 (pp) 244447.XP_008314263.1	FALSE	pp	244447.XP_008311248.1 (pp) 244447.XP_008314263.1	0.711			0.745				0.968	0.608
pp	244447.XP_008311248.1 (pp) 244447.XP_008327006.1	FALSE	pp	244447.XP_008311248.1 (pp) 244447.XP_008327006.1	0.172		0.273	0.199			0.042	0.569	0.211
pp	244447.XP_008311248.1 (pp) 244447.XP_008315844.1	FALSE	pp	244447.XP_008311248.1 (pp) 244447.XP_008315844.1				0.346				0.693	0.55
pp	244447.XP_008311248.1 (pp) 244447.XP_008334590.1	FALSE	pp	244447.XP_008311248.1 (pp) 244447.XP_008334590.1			0.224	0.079				0.511	0.371
pp	244447.XP_008311248.1 (pp) 244447.XP_008335523.1	FALSE	pp	244447.XP_008311248.1 (pp) 244447.XP_008335523.1			0.255	0.16				0.503	0.27
pp	244447.XP_008311248.1 (pp) 244447.XP_008334946.1	FALSE	pp	244447.XP_008311248.1 (pp) 244447.XP_008334946.1	0.165		0.385	0.165			0.042	0.726	0.437
pp	244447.XP_008311248.1 (pp) 244447.XP_008322402.1	FALSE	pp	244447.XP_008311248.1 (pp) 244447.XP_008322402.1			0.538	0.07				0.582	0.106
pp	244447.XP_008311248.1 (pp) 244447.XP_008323963.1	FALSE	pp	244447.XP_008311248.1 (pp) 244447.XP_008323963.1			0.47	0.117				0.512	0.042
pp	244447.XP_008311248.1 (pp) 244447.XP_008322337.1	FALSE	pp	244447.XP_008311248.1 (pp) 244447.XP_008322337.1	0.07		0.376	0.076				0.442	0.083
pp	244447.XP_008311248.1 (pp) 244447.XP_008325591.1	FALSE	pp	244447.XP_008311248.1 (pp) 244447.XP_008325591.1	0.471		0.301	0.466				0.888	0.504
pp	244447.XP_008311248.1 (pp) 244447.XP_008324086.1	FALSE	pp	244447.XP_008311248.1 (pp) 244447.XP_008324086.1	0.062			0.411				0.426	0.045
pp	244447.XP_008311248.1 (pp) 244447.XP_008322335.1	FALSE	pp	244447.XP_008311248.1 (pp) 244447.XP_008322335.1	0.089		0.285	0.198				0.507	0.168
pp	244447.XP_008311248.1 (pp) 244447.XP_008313267.1	FALSE	pp	244447.XP_008311248.1 (pp) 244447.XP_008313267.1	0.072		0.292	0.195				0.55	0.25
pp	244447.XP_008311248.1 (pp) 244447.XP_008333569.1	FALSE	pp	244447.XP_008311248.1 (pp) 244447.XP_008333569.1	0.165		0.385	0.165			0.042	0.726	0.437
pp	244447.XP_008311248.1 (pp) 244447.XP_008336190.1	FALSE	pp	244447.XP_008311248.1 (pp) 244447.XP_008336190.1			0.343	0.157				0.446	0.081
pp	244447.XP_008311248.1 (pp) 244447.XP_008314235.1	FALSE	pp	244447.XP_008311248.1 (pp) 244447.XP_008314235.1			0.172	0.414				0.707	0.445
pp	244447.XP_008311248.1 (pp) 244447.XP_008330934.1	FALSE	pp	244447.XP_008311248.1 (pp) 244447.XP_008330934.1	0.072			0.411				0.439	0.057
pp	244447.XP_008311248.1 (pp) 244447.XP_008329413.1	FALSE	pp	244447.XP_008311248.1 (pp) 244447.XP_008329413.1				0.335				0.418	0.162
pp	244447.XP_008311531.1 (pp) 244447.XP_008333569.1	FALSE	pp	244447.XP_008311531.1 (pp) 244447.XP_008333569.1								0.477	0.477
pp	244447.XP_008311248.1 (pp) 244447.XP_008329721.1	FALSE	pp	244447.XP_008311248.1 (pp) 244447.XP_008329721.1	0.07		0.376	0.076				0.442	0.083
pp	244447.XP_008311248.1 (pp) 244447.XP_008330539.1	FALSE	pp	244447.XP_008311248.1 (pp) 244447.XP_008330539.1	0.062			0.213				0.654	0.569
pp	244447.XP_008311248.1 (pp) 244447.XP_008334365.1	FALSE	pp	244447.XP_008311248.1 (pp) 244447.XP_008334365.1	0.106			0.302				0.7	0.559
pp	244447.XP_008311248.1 (pp) 244447.XP_008330558.1	FALSE	pp	244447.XP_008311248.1 (pp) 244447.XP_008330558.1	0.722		0.651	0.754			0.047	0.989	0.608
pp	244447.XP_008311248.1 (pp) 244447.XP_008329252.1	FALSE	pp	244447.XP_008311248.1 (pp) 244447.XP_008329252.1	0.146			0.078				0.44	0.346
pp	244447.XP_008311248.1 (pp) 244447.XP_008322866.1	FALSE	pp	244447.XP_008311248.1 (pp) 244447.XP_008322866.1			0.547	0.058				0.585	0.106
pp	244447.XP_008311248.1 (pp) 244447.XP_008330126.1	FALSE	pp	244447.XP_008311248.1 (pp) 244447.XP_008330126.1	0.117			0.275				0.517	0.307
pp	244447.XP_008311248.1 (pp) 244447.XP_008312267.1	FALSE	pp	244447.XP_008311248.1 (pp) 244447.XP_008312267.1				0.526				0.676	0.346
pp	244447.XP_008311248.1 (pp) 244447.XP_008323162.1	FALSE	pp	244447.XP_008311248.1 (pp) 244447.XP_008323162.1	0.061			0.246				0.404	0.226
pp	244447.XP_008311531.1 (pp) 244447.XP_008319400.1	FALSE	pp	244447.XP_008311531.1 (pp) 244447.XP_008319400.1								0.474	0.474
pp	244447.XP_008311531.1 (pp) 244447.XP_008326085.1	FALSE	pp	244447.XP_008311531.1 (pp) 244447.XP_008326085.1								0.507	0.507
pp	244447.XP_008311531.1 (pp) 244447.XP_008334946.1	FALSE	pp	244447.XP_008311531.1 (pp) 244447.XP_008334946.1								0.477	0.477
pp	244447.XP_008311531.1 (pp) 244447.XP_008318144.1	FALSE	pp	244447.XP_008311531.1 (pp) 244447.XP_008318144.1								0.664	0.664
pp	244447.XP_008311548.1 (pp) 244447.XP_008319607.1	FALSE	pp	244447.XP_008311548.1 (pp) 244447.XP_008319607.1	0.052			0.395				0.826	0.722
pp	244447.XP_008311548.1 (pp) 244447.XP_008326618.1	FALSE	pp	244447.XP_008311548.1 (pp) 244447.XP_008326618.1	0.057		0.621	0.08				0.895	0.721
pp	244447.XP_008311548.1 (pp) 244447.XP_008318934.1	FALSE	pp	244447.XP_008311548.1 (pp) 244447.XP_008318934.1	0.06							0.776	0.772
pp	244447.XP_008311548.1 (pp) 244447.XP_008324520.1	FALSE	pp	244447.XP_008311548.1 (pp) 244447.XP_008324520.1	0.058							0.56	0.553
pp	244447.XP_008311548.1 (pp) 244447.XP_008332862.1	FALSE	pp	244447.XP_008311548.1 (pp) 244447.XP_008332862.1	0.082		0.137	0.048				0.445	0.351
pp	244447.XP_008311548.1 (pp) 244447.XP_008336663.1	FALSE	pp	244447.XP_008311548.1 (pp) 244447.XP_008336663.1	0.061			0.335				0.439	0.175
pp	244447.XP_008311548.1 (pp) 244447.XP_008313941.1	FALSE	pp	244447.XP_008311548.1 (pp) 244447.XP_008313941.1				0.597				0.597
pp	244447.XP_008311548.1 (pp) 244447.XP_008324382.1	FALSE	pp	244447.XP_008311548.1 (pp) 244447.XP_008324382.1			0.701	0.131				0.904	0.663
pp	244447.XP_008311548.1 (pp) 244447.XP_008330157.1	FALSE	pp	244447.XP_008311548.1 (pp) 244447.XP_008330157.1				0.362				0.404	0.105
pp	244447.XP_008311601.1 (pp) 244447.XP_008316722.1	FALSE	pp	244447.XP_008311601.1 (pp) 244447.XP_008316722.1								0.556	0.556
pp	244447.XP_008311601.1 (pp) 244447.XP_008336806.1	FALSE	pp	244447.XP_008311601.1 (pp) 244447.XP_008336806.1			0.458	0.069				0.499	0.087
pp	244447.XP_008311601.1 (pp) 244447.XP_008333833.1	FALSE	pp	244447.XP_008311601.1 (pp) 244447.XP_008333833.1	0.061			0.339				0.685	0.534
pp	244447.XP_008311601.1 (pp) 244447.XP_008330735.1	FALSE	pp	244447.XP_008311601.1 (pp) 244447.XP_008330735.1	0.052							0.47	0.464
pp	244447.XP_008311601.1 (pp) 244447.XP_008315324.1	FALSE	pp	244447.XP_008311601.1 (pp) 244447.XP_008315324.1	0.06		0.539	0.259				0.813	0.489
pp	244447.XP_008311601.1 (pp) 244447.XP_008316904.1	FALSE	pp	244447.XP_008311601.1 (pp) 244447.XP_008316904.1								0.443	0.443
pp	244447.XP_008311601.1 (pp) 244447.XP_008326122.1	FALSE	pp	244447.XP_008311601.1 (pp) 244447.XP_008326122.1								0.42	0.42
pp	244447.XP_008311601.1 (pp) 244447.XP_008328179.1	FALSE	pp	244447.XP_008311601.1 (pp) 244447.XP_008328179.1	0.061		0.36	0.074				0.438	0.11
pp	244447.XP_008311601.1 (pp) 244447.XP_008321458.1	FALSE	pp	244447.XP_008311601.1 (pp) 244447.XP_008321458.1	0.06		0.554	0.108				0.826	0.59
pp	244447.XP_008311601.1 (pp) 244447.XP_008316525.1	FALSE	pp	244447.XP_008311601.1 (pp) 244447.XP_008316525.1								0.406	0.406
pp	244447.XP_008311601.1 (pp) 244447.XP_008315881.1	FALSE	pp	244447.XP_008311601.1 (pp) 244447.XP_008315881.1	0.061		0.554					0.88	0.738
pp	244447.XP_008311601.1 (pp) 244447.XP_008330211.1	FALSE	pp	244447.XP_008311601.1 (pp) 244447.XP_008330211.1	0.054		0.382	0.163				0.598	0.276
pp	244447.XP_008311601.1 (pp) 244447.XP_008311659.1	FALSE	pp	244447.XP_008311601.1 (pp) 244447.XP_008311659.1	0.061		0.36	0.074				0.467	0.156
pp	244447.XP_008311659.1 (pp) 244447.XP_008329844.1	FALSE	pp	244447.XP_008311659.1 (pp) 244447.XP_008329844.1	0.061							0.688	0.682
pp	244447.XP_008311601.1 (pp) 244447.XP_008323166.1	FALSE	pp	244447.XP_008311601.1 (pp) 244447.XP_008323166.1								0.42	0.42
pp	244447.XP_008311653.1 (pp) 244447.XP_008314081.1	FALSE	pp	244447.XP_008311653.1 (pp) 244447.XP_008314081.1	0.053							0.484	0.478
pp	244447.XP_008311653.1 (pp) 244447.XP_008315223.1	FALSE	pp	244447.XP_008311653.1 (pp) 244447.XP_008315223.1								0.482	0.482
pp	244447.XP_008311653.1 (pp) 244447.XP_008316722.1	FALSE	pp	244447.XP_008311653.1 (pp) 244447.XP_008316722.1	0.06							0.452	0.441
pp	244447.XP_008311601.1 (pp) 244447.XP_008320590.1	FALSE	pp	244447.XP_008311601.1 (pp) 244447.XP_008320590.1	0.061		0.36	0.074				0.586	0.345
pp	244447.XP_008311653.1 (pp) 244447.XP_008322742.1	FALSE	pp	244447.XP_008311653.1 (pp) 244447.XP_008322742.1			0.36	0.064				0.617	0.412
pp	244447.XP_008311653.1 (pp) 244447.XP_008322192.1	FALSE	pp	244447.XP_008311653.1 (pp) 244447.XP_008322192.1								0.457	0.458
pp	244447.XP_008311659.1 (pp) 244447.XP_008335872.1	FALSE	pp	244447.XP_008311659.1 (pp) 244447.XP_008335872.1	0.06			0.051				0.576	0.563
pp	244447.XP_008311659.1 (pp) 244447.XP_008327240.1	FALSE	pp	244447.XP_008311659.1 (pp) 244447.XP_008327240.1	0.045							0.572	0.571
pp	244447.XP_008311756.1 (pp) 244447.XP_008320173.1	FALSE	pp	244447.XP_008311756.1 (pp) 244447.XP_008320173.1	0.082							0.552	0.533
pp	244447.XP_008311659.1 (pp) 244447.XP_008318403.1	FALSE	pp	244447.XP_008311659.1 (pp) 244447.XP_008318403.1	0.06			0.047				0.486	0.473
pp	244447.XP_008311756.1 (pp) 244447.XP_008316734.1	FALSE	pp	244447.XP_008311756.1 (pp) 244447.XP_008316734.1	0.219							0.41	0.276
pp	244447.XP_008311756.1 (pp) 244447.XP_008320332.1	FALSE	pp	244447.XP_008311756.1 (pp) 244447.XP_008320332.1								0.426	0.427
pp	244447.XP_008311756.1 (pp) 244447.XP_008320581.1	FALSE	pp	244447.XP_008311756.1 (pp) 244447.XP_008320581.1	0.061							0.573	0.564
pp	244447.XP_008311758.1 (pp) 244447.XP_008333741.1	FALSE	pp	244447.XP_008311758.1 (pp) 244447.XP_008333741.1	0.062		0.315	0.078			0.093	0.451	0.137
pp	244447.XP_008311756.1 (pp) 244447.XP_008334590.1	FALSE	pp	244447.XP_008311756.1 (pp) 244447.XP_008334590.1	0.062							0.442	0.43
pp	244447.XP_008311756.1 (pp) 244447.XP_008319132.1	FALSE	pp	244447.XP_008311756.1 (pp) 244447.XP_008319132.1								0.42	0.421
pp	244447.XP_008311839.1 (pp) 244447.XP_008331824.1	FALSE	pp	244447.XP_008311839.1 (pp) 244447.XP_008331824.1	0.165			0.775				0.804
pp	244447.XP_008311839.1 (pp) 244447.XP_008320130.1	FALSE	pp	244447.XP_008311839.1 (pp) 244447.XP_008320130.1	0.151		0.385					0.455
pp	244447.XP_008311839.1 (pp) 244447.XP_008315281.1	FALSE	pp	244447.XP_008311839.1 (pp) 244447.XP_008315281.1			0.394	0.183				0.483
pp	244447.XP_008311839.1 (pp) 244447.XP_008321968.1	FALSE	pp	244447.XP_008311839.1 (pp) 244447.XP_008321968.1	0.734		0.839	0.769				0.995	0.612
pp	244447.XP_008311839.1 (pp) 244447.XP_008314081.1	FALSE	pp	244447.XP_008311839.1 (pp) 244447.XP_008314081.1	0.062		0.544	0.161				0.609
pp	244447.XP_008311839.1 (pp) 244447.XP_008329422.1	FALSE	pp	244447.XP_008311839.1 (pp) 244447.XP_008329422.1	0.061		0.596					0.604
pp	244447.XP_008311839.1 (pp) 244447.XP_008334365.1	FALSE	pp	244447.XP_008311839.1 (pp) 244447.XP_008334365.1	0.85		0.226	0.827				0.99	0.601
pp	244447.XP_008311839.1 (pp) 244447.XP_008327006.1	FALSE	pp	244447.XP_008311839.1 (pp) 244447.XP_008327006.1	0.051		0.434					0.439
pp	244447.XP_008311839.1 (pp) 244447.XP_008330371.1	FALSE	pp	244447.XP_008311839.1 (pp) 244447.XP_008330371.1	0.975		0.446	0.991				0.999	0.696
pp	244447.XP_008311839.1 (pp) 244447.XP_008314516.1	FALSE	pp	244447.XP_008311839.1 (pp) 244447.XP_008314516.1	0.508		0.631	0.787				0.977	0.488
pp	244447.XP_008311839.1 (pp) 244447.XP_008330157.1	FALSE	pp	244447.XP_008311839.1 (pp) 244447.XP_008330157.1	0.763		0.867	0.87				0.997	0.475
pp	244447.XP_008311839.1 (pp) 244447.XP_008322665.1	FALSE	pp	244447.XP_008311839.1 (pp) 244447.XP_008322665.1	0.061		0.515	0.161				0.584
pp	244447.XP_008311839.1 (pp) 244447.XP_008317035.1	FALSE	pp	244447.XP_008311839.1 (pp) 244447.XP_008317035.1	0.164		0.514					0.579	0.048
pp	244447.XP_008311839.1 (pp) 244447.XP_008320356.1	FALSE	pp	244447.XP_008311839.1 (pp) 244447.XP_008320356.1	0.219		0.644	0.828				0.952	0.129
pp	244447.XP_008311839.1 (pp) 244447.XP_008321237.1	FALSE	pp	244447.XP_008311839.1 (pp) 244447.XP_008321237.1	0.062			0.635				0.642
pp	244447.XP_008311839.1 (pp) 244447.XP_008329252.1	FALSE	pp	244447.XP_008311839.1 (pp) 244447.XP_008329252.1	0.49		0.123	0.429				0.758	0.166
pp	244447.XP_008311839.1 (pp) 244447.XP_008323892.1	FALSE	pp	244447.XP_008311839.1 (pp) 244447.XP_008323892.1	0.707		0.191	0.116				0.778	0.067
pp	244447.XP_008311839.1 (pp) 244447.XP_008315627.1	FALSE	pp	244447.XP_008311839.1 (pp) 244447.XP_008315627.1	0.589		0.132					0.628
pp	244447.XP_008311857.1 (pp) 244447.XP_008327887.1	FALSE	pp	244447.XP_008311857.1 (pp) 244447.XP_008327887.1	0.061		0.323	0.62				0.865	0.509
pp	244447.XP_008311839.1 (pp) 244447.XP_008317640.1	FALSE	pp	244447.XP_008311839.1 (pp) 244447.XP_008317640.1	0.062		0.515	0.635				0.819
pp	244447.XP_008311839.1 (pp) 244447.XP_008329410.1	FALSE	pp	244447.XP_008311839.1 (pp) 244447.XP_008329410.1	0.112		0.892	0.488				0.946
pp	244447.XP_008311839.1 (pp) 244447.XP_008315156.1	FALSE	pp	244447.XP_008311839.1 (pp) 244447.XP_008315156.1	0.499							0.499
pp	244447.XP_008311839.1 (pp) 244447.XP_008322337.1	FALSE	pp	244447.XP_008311839.1 (pp) 244447.XP_008322337.1	0.166		0.422					0.531	0.106
pp	244447.XP_008311839.1 (pp) 244447.XP_008313465.1	FALSE	pp	244447.XP_008311839.1 (pp) 244447.XP_008313465.1	0.06		0.354	0.26				0.53	0.078
pp	244447.XP_008311857.1 (pp) 244447.XP_008331097.1	FALSE	pp	244447.XP_008311857.1 (pp) 244447.XP_008331097.1	0.116			0.099				0.493	0.415
pp	244447.XP_008311857.1 (pp) 244447.XP_008327089.1	FALSE	pp	244447.XP_008311857.1 (pp) 244447.XP_008327089.1	0.129			0.13				0.46	0.345
pp	244447.XP_008311857.1 (pp) 244447.XP_008322418.1	FALSE	pp	244447.XP_008311857.1 (pp) 244447.XP_008322418.1	0.694							0.694
pp	244447.XP_008311857.1 (pp) 244447.XP_008328423.1	FALSE	pp	244447.XP_008311857.1 (pp) 244447.XP_008328423.1	0.06			0.348				0.768	0.653
pp	244447.XP_008311839.1 (pp) 244447.XP_008321834.1	FALSE	pp	244447.XP_008311839.1 (pp) 244447.XP_008321834.1	0.648			0.202				0.716	0.071
pp	244447.XP_008311839.1 (pp) 244447.XP_008329721.1	FALSE	pp	244447.XP_008311839.1 (pp) 244447.XP_008329721.1	0.166		0.422					0.531	0.106
pp	244447.XP_008311839.1 (pp) 244447.XP_008324572.1	FALSE	pp	244447.XP_008311839.1 (pp) 244447.XP_008324572.1	0.997		0.446	0.977				0.999	0.103
pp	244447.XP_008311857.1 (pp) 244447.XP_008317110.1	FALSE	pp	244447.XP_008311857.1 (pp) 244447.XP_008317110.1	0.193		0.072	0.737				0.859	0.372
pp	244447.XP_008311857.1 (pp) 244447.XP_008318917.1	FALSE	pp	244447.XP_008311857.1 (pp) 244447.XP_008318917.1	0.062		0.446	0.057				0.491	0.085
pp	244447.XP_008311857.1 (pp) 244447.XP_008315445.1	FALSE	pp	244447.XP_008311857.1 (pp) 244447.XP_008315445.1	0.694							0.694
pp	244447.XP_008311857.1 (pp) 244447.XP_008315660.1	FALSE	pp	244447.XP_008311857.1 (pp) 244447.XP_008315660.1	0.586			0.1				0.637	0.106
pp	244447.XP_008311857.1 (pp) 244447.XP_008323162.1	FALSE	pp	244447.XP_008311857.1 (pp) 244447.XP_008323162.1	0.061		0.323	0.62				0.92	0.71
pp	244447.XP_008311857.1 (pp) 244447.XP_008334925.1	FALSE	pp	244447.XP_008311857.1 (pp) 244447.XP_008334925.1	0.586							0.586
pp	244447.XP_008311866.1 (pp) 244447.XP_008315660.1	FALSE	pp	244447.XP_008311866.1 (pp) 244447.XP_008315660.1	0.591			0.1				0.836	0.592
pp	244447.XP_008311866.1 (pp) 244447.XP_008322176.1	FALSE	pp	244447.XP_008311866.1 (pp) 244447.XP_008322176.1	0.243		0.225	0.413				0.639	0.076
pp	244447.XP_008311857.1 (pp) 244447.XP_008320356.1	FALSE	pp	244447.XP_008311857.1 (pp) 244447.XP_008320356.1	0.06			0.397				0.408
pp	244447.XP_008311866.1 (pp) 244447.XP_008330058.1	FALSE	pp	244447.XP_008311866.1 (pp) 244447.XP_008330058.1	0.852							0.878	0.211
pp	244447.XP_008311866.1 (pp) 244447.XP_008330713.1	FALSE	pp	244447.XP_008311866.1 (pp) 244447.XP_008330713.1	0.131			0.199				0.504	0.345
pp	244447.XP_008311866.1 (pp) 244447.XP_008331097.1	FALSE	pp	244447.XP_008311866.1 (pp) 244447.XP_008331097.1	0.339			0.259				0.727	0.488
pp	244447.XP_008311866.1 (pp) 244447.XP_008316780.1	FALSE	pp	244447.XP_008311866.1 (pp) 244447.XP_008316780.1	0.831							0.885	0.35
pp	244447.XP_008311866.1 (pp) 244447.XP_008316624.1	FALSE	pp	244447.XP_008311866.1 (pp) 244447.XP_008316624.1	0.248		0.167	0.251				0.595	0.239
pp	244447.XP_008311866.1 (pp) 244447.XP_008311937.1	FALSE	pp	244447.XP_008311866.1 (pp) 244447.XP_008311937.1	0.297							0.591	0.443
pp	244447.XP_008311866.1 (pp) 244447.XP_008327089.1	FALSE	pp	244447.XP_008311866.1 (pp) 244447.XP_008327089.1	0.073							0.433	0.414
pp	244447.XP_008311866.1 (pp) 244447.XP_008322006.1	FALSE	pp	244447.XP_008311866.1 (pp) 244447.XP_008322006.1	0.984			0.62				0.997	0.694
pp	244447.XP_008311866.1 (pp) 244447.XP_008330539.1	FALSE	pp	244447.XP_008311866.1 (pp) 244447.XP_008330539.1				0.1				0.574	0.547
pp	244447.XP_008311866.1 (pp) 244447.XP_008323026.1	FALSE	pp	244447.XP_008311866.1 (pp) 244447.XP_008323026.1	0.128		0.167	0.251				0.468	0.138
pp	244447.XP_008311866.1 (pp) 244447.XP_008329351.1	FALSE	pp	244447.XP_008311866.1 (pp) 244447.XP_008329351.1	0.949		0.605					0.993	0.723
pp	244447.XP_008311866.1 (pp) 244447.XP_008336228.1	FALSE	pp	244447.XP_008311866.1 (pp) 244447.XP_008336228.1	0.735			0.087				0.796	0.226
pp	244447.XP_008311866.1 (pp) 244447.XP_008315156.1	FALSE	pp	244447.XP_008311866.1 (pp) 244447.XP_008315156.1	0.368			0.116				0.797	0.667
pp	244447.XP_008311866.1 (pp) 244447.XP_008334719.1	FALSE	pp	244447.XP_008311866.1 (pp) 244447.XP_008334719.1	0.341		0.435	0.069				0.677	0.18
pp	244447.XP_008311866.1 (pp) 244447.XP_008320973.1	FALSE	pp	244447.XP_008311866.1 (pp) 244447.XP_008320973.1	0.71							0.781	0.276
pp	244447.XP_008311866.1 (pp) 244447.XP_008312019.1	FALSE	pp	244447.XP_008311866.1 (pp) 244447.XP_008312019.1	0.486		0.427					0.776	0.302
pp	244447.XP_008311866.1 (pp) 244447.XP_008329844.1	FALSE	pp	244447.XP_008311866.1 (pp) 244447.XP_008329844.1	0.098							0.515	0.485
pp	244447.XP_008311866.1 (pp) 244447.XP_008331636.1	FALSE	pp	244447.XP_008311866.1 (pp) 244447.XP_008331636.1	0.107		0.212					0.446	0.276
pp	244447.XP_008311866.1 (pp) 244447.XP_008332548.1	FALSE	pp	244447.XP_008311866.1 (pp) 244447.XP_008332548.1	0.948			0.044				0.962	0.298
pp	244447.XP_008311866.1 (pp) 244447.XP_008320173.1	FALSE	pp	244447.XP_008311866.1 (pp) 244447.XP_008320173.1	0.273		0.208	0.069				0.426	0.056
pp	244447.XP_008311866.1 (pp) 244447.XP_008312267.1	FALSE	pp	244447.XP_008311866.1 (pp) 244447.XP_008312267.1	0.28			0.099				0.631	0.477
pp	244447.XP_008311866.1 (pp) 244447.XP_008322154.1	FALSE	pp	244447.XP_008311866.1 (pp) 244447.XP_008322154.1	0.456							0.491	0.104
pp	244447.XP_008311866.1 (pp) 244447.XP_008336806.1	FALSE	pp	244447.XP_008311866.1 (pp) 244447.XP_008336806.1			0.534	0.072				0.692	0.347
pp	244447.XP_008311866.1 (pp) 244447.XP_008335663.1	FALSE	pp	244447.XP_008311866.1 (pp) 244447.XP_008335663.1	0.095		0.255	0.273				0.503	0.106
pp	244447.XP_008311866.1 (pp) 244447.XP_008335381.1	FALSE	pp	244447.XP_008311866.1 (pp) 244447.XP_008335381.1	0.95			0.044				0.963	0.296
pp	244447.XP_008311866.1 (pp) 244447.XP_008324759.1	FALSE	pp	244447.XP_008311866.1 (pp) 244447.XP_008324759.1	0.752			0.044				0.831	0.346
pp	244447.XP_008311866.1 (pp) 244447.XP_008321014.1	FALSE	pp	244447.XP_008311866.1 (pp) 244447.XP_008321014.1	0.853							0.873	0.177
pp	244447.XP_008311866.1 (pp) 244447.XP_008320492.1	FALSE	pp	244447.XP_008311866.1 (pp) 244447.XP_008320492.1								0.587	0.587
pp	244447.XP_008311866.1 (pp) 244447.XP_008313669.1	FALSE	pp	244447.XP_008311866.1 (pp) 244447.XP_008313669.1			0.283	0.385				0.664	0.3
pp	244447.XP_008311866.1 (pp) 244447.XP_008321515.1	FALSE	pp	244447.XP_008311866.1 (pp) 244447.XP_008321515.1	0.062		0.451	0.046				0.488	0.082
pp	244447.XP_008311866.1 (pp) 244447.XP_008321894.1	FALSE	pp	244447.XP_008311866.1 (pp) 244447.XP_008321894.1	0.383			0.078				0.682	0.487
pp	244447.XP_008311919.1 (pp) 244447.XP_008330570.1	FALSE	pp	244447.XP_008311919.1 (pp) 244447.XP_008330570.1			0.522	0.085				0.543
pp	244447.XP_008311866.1 (pp) 244447.XP_008319492.1	FALSE	pp	244447.XP_008311866.1 (pp) 244447.XP_008319492.1	0.709			0.044				0.79	0.307
pp	244447.XP_008311866.1 (pp) 244447.XP_008335206.1	FALSE	pp	244447.XP_008311866.1 (pp) 244447.XP_008335206.1	0.466		0.36	0.251				0.825	0.399
pp	244447.XP_008311919.1 (pp) 244447.XP_008321458.1	FALSE	pp	244447.XP_008311919.1 (pp) 244447.XP_008321458.1			0.554	0.163				0.654	0.15
pp	244447.XP_008311919.1 (pp) 244447.XP_008327645.1	FALSE	pp	244447.XP_008311919.1 (pp) 244447.XP_008327645.1	0.061			0.559				0.793	0.541
pp	244447.XP_008311866.1 (pp) 244447.XP_008317294.1	FALSE	pp	244447.XP_008311866.1 (pp) 244447.XP_008317294.1	0.734							0.776	0.193
pp	244447.XP_008311866.1 (pp) 244447.XP_008323871.1	FALSE	pp	244447.XP_008311866.1 (pp) 244447.XP_008323871.1	0.165		0.483	0.73				0.932	0.488
pp	244447.XP_008311866.1 (pp) 244447.XP_008331172.1	FALSE	pp	244447.XP_008311866.1 (pp) 244447.XP_008331172.1	0.095		0.255	0.273				0.503	0.106
pp	244447.XP_008311919.1 (pp) 244447.XP_008331155.1	FALSE	pp	244447.XP_008311919.1 (pp) 244447.XP_008331155.1	0.061		0.874	0.118				0.892	0.089
pp	244447.XP_008311919.1 (pp) 244447.XP_008315324.1	FALSE	pp	244447.XP_008311919.1 (pp) 244447.XP_008315324.1	0.053		0.539	0.08				0.581	0.08
pp	244447.XP_008311919.1 (pp) 244447.XP_008330211.1	FALSE	pp	244447.XP_008311919.1 (pp) 244447.XP_008330211.1	0.053		0.47	0.08				0.518	0.08
pp	244447.XP_008311919.1 (pp) 244447.XP_008313855.1	FALSE	pp	244447.XP_008311919.1 (pp) 244447.XP_008313855.1	0.06		0.629	0.057				0.642
pp	244447.XP_008311919.1 (pp) 244447.XP_008328456.1	FALSE	pp	244447.XP_008311919.1 (pp) 244447.XP_008328456.1	0.058		0.339	0.1				0.405	0.064
pp	244447.XP_008311919.1 (pp) 244447.XP_008315881.1	FALSE	pp	244447.XP_008311919.1 (pp) 244447.XP_008315881.1	0.06		0.554					0.58	0.08
pp	244447.XP_008311919.1 (pp) 244447.XP_008319607.1	FALSE	pp	244447.XP_008311919.1 (pp) 244447.XP_008319607.1			0.375	0.085				0.472	0.151
pp	244447.XP_008311919.1 (pp) 244447.XP_008328442.1	FALSE	pp	244447.XP_008311919.1 (pp) 244447.XP_008328442.1	0.06		0.445	0.26				0.713	0.345
pp	244447.XP_008311919.1 (pp) 244447.XP_008334882.1	FALSE	pp	244447.XP_008311919.1 (pp) 244447.XP_008334882.1	0.061		0.444	0.162				0.685	0.367
pp	244447.XP_008311977.1 (pp) 244447.XP_008332180.1	FALSE	pp	244447.XP_008311977.1 (pp) 244447.XP_008332180.1	0.06			0.062				0.462	0.439
pp	244447.XP_008311919.1 (pp) 244447.XP_008313267.1	FALSE	pp	244447.XP_008311919.1 (pp) 244447.XP_008313267.1	0.06		0.275	0.348				0.565	0.138
pp	244447.XP_008311937.1 (pp) 244447.XP_008330713.1	FALSE	pp	244447.XP_008311937.1 (pp) 244447.XP_008330713.1	0.061		0.268	0.171				0.513	0.247
pp	244447.XP_008311937.1 (pp) 244447.XP_008321014.1	FALSE	pp	244447.XP_008311937.1 (pp) 244447.XP_008321014.1	0.466							0.465
pp	244447.XP_008311977.1 (pp) 244447.XP_008319227.1	FALSE	pp	244447.XP_008311977.1 (pp) 244447.XP_008319227.1			0.65					0.65
pp	244447.XP_008311919.1 (pp) 244447.XP_008314083.1	FALSE	pp	244447.XP_008311919.1 (pp) 244447.XP_008314083.1	0.061		0.518	0.057				0.541	0.052
pp	244447.XP_008311937.1 (pp) 244447.XP_008317294.1	FALSE	pp	244447.XP_008311937.1 (pp) 244447.XP_008317294.1	0.185							0.517	0.432
pp	244447.XP_008311977.1 (pp) 244447.XP_008333909.1	FALSE	pp	244447.XP_008311977.1 (pp) 244447.XP_008333909.1			0.65					0.666	0.087
pp	244447.XP_008311979.1 (pp) 244447.XP_008327089.1	FALSE	pp	244447.XP_008311979.1 (pp) 244447.XP_008327089.1	0.062		0.354					0.541	0.304
pp	244447.XP_008311977.1 (pp) 244447.XP_008333504.1	FALSE	pp	244447.XP_008311977.1 (pp) 244447.XP_008333504.1			0.65					0.666	0.087
pp	244447.XP_008311977.1 (pp) 244447.XP_008326212.1	FALSE	pp	244447.XP_008311977.1 (pp) 244447.XP_008326212.1	0.05		0.688	0.111				0.746	0.15
pp	244447.XP_008311977.1 (pp) 244447.XP_008319276.1	FALSE	pp	244447.XP_008311977.1 (pp) 244447.XP_008319276.1	0.065		0.217	0.098				0.402	0.202
pp	244447.XP_008311979.1 (pp) 244447.XP_008334590.1	FALSE	pp	244447.XP_008311979.1 (pp) 244447.XP_008334590.1	0.058			0.736				0.74
pp	244447.XP_008311979.1 (pp) 244447.XP_008329536.1	FALSE	pp	244447.XP_008311979.1 (pp) 244447.XP_008329536.1	0.06							0.762	0.758
pp	244447.XP_008311979.1 (pp) 244447.XP_008316722.1	FALSE	pp	244447.XP_008311979.1 (pp) 244447.XP_008316722.1	0.062							0.559	0.55
pp	244447.XP_008312019.1 (pp) 244447.XP_008330934.1	FALSE	pp	244447.XP_008312019.1 (pp) 244447.XP_008330934.1	0.06			0.101				0.4	0.348
pp	244447.XP_008312019.1 (pp) 244447.XP_008316780.1	FALSE	pp	244447.XP_008312019.1 (pp) 244447.XP_008316780.1	0.224			0.4				0.668	0.346
pp	244447.XP_008312019.1 (pp) 244447.XP_008329721.1	FALSE	pp	244447.XP_008312019.1 (pp) 244447.XP_008329721.1	0.059			0.198				0.536	0.435
pp	244447.XP_008312019.1 (pp) 244447.XP_008333569.1	FALSE	pp	244447.XP_008312019.1 (pp) 244447.XP_008333569.1	0.06			0.215				0.775	0.72
pp	244447.XP_008312019.1 (pp) 244447.XP_008315660.1	FALSE	pp	244447.XP_008312019.1 (pp) 244447.XP_008315660.1	0.118		0.605	0.069				0.887	0.694
pp	244447.XP_008312019.1 (pp) 244447.XP_008322337.1	FALSE	pp	244447.XP_008312019.1 (pp) 244447.XP_008322337.1	0.059			0.198				0.536	0.435
pp	244447.XP_008312019.1 (pp) 244447.XP_008334946.1	FALSE	pp	244447.XP_008312019.1 (pp) 244447.XP_008334946.1	0.06			0.215				0.775	0.72
pp	244447.XP_008312019.1 (pp) 244447.XP_008336806.1	FALSE	pp	244447.XP_008312019.1 (pp) 244447.XP_008336806.1				0.259				0.466	0.309
pp	244447.XP_008312019.1 (pp) 244447.XP_008328196.1	FALSE	pp	244447.XP_008312019.1 (pp) 244447.XP_008328196.1	0.061							0.558	0.549
pp	244447.XP_008312019.1 (pp) 244447.XP_008323162.1	FALSE	pp	244447.XP_008312019.1 (pp) 244447.XP_008323162.1	0.06		0.455	0.259				0.656	0.203
pp	244447.XP_008312019.1 (pp) 244447.XP_008316904.1	FALSE	pp	244447.XP_008312019.1 (pp) 244447.XP_008316904.1			0.362					0.453	0.179
pp	244447.XP_008312019.1 (pp) 244447.XP_008333741.1	FALSE	pp	244447.XP_008312019.1 (pp) 244447.XP_008333741.1				0.637				0.827	0.544
pp	244447.XP_008312019.1 (pp) 244447.XP_008321894.1	FALSE	pp	244447.XP_008312019.1 (pp) 244447.XP_008321894.1	0.121		0.343	0.051				0.49	0.18
pp	244447.XP_008312019.1 (pp) 244447.XP_008319492.1	FALSE	pp	244447.XP_008312019.1 (pp) 244447.XP_008319492.1	0.266			0.068				0.442	0.251
pp	244447.XP_008312019.1 (pp) 244447.XP_008323871.1	FALSE	pp	244447.XP_008312019.1 (pp) 244447.XP_008323871.1	0.061		0.956					0.956	0.042
pp	244447.XP_008312019.1 (pp) 244447.XP_008321515.1	FALSE	pp	244447.XP_008312019.1 (pp) 244447.XP_008321515.1	0.06		0.31	0.737				0.828	0.115
pp	244447.XP_008312019.1 (pp) 244447.XP_008318144.1	FALSE	pp	244447.XP_008312019.1 (pp) 244447.XP_008318144.1	0.09			0.425				0.619	0.331
pp	244447.XP_008312019.1 (pp) 244447.XP_008314249.1	FALSE	pp	244447.XP_008312019.1 (pp) 244447.XP_008314249.1	0.062		0.093	0.199				0.557	0.427
pp	244447.XP_008312019.1 (pp) 244447.XP_008317552.1	FALSE	pp	244447.XP_008312019.1 (pp) 244447.XP_008317552.1	0.082							0.467	0.444
pp	244447.XP_008312019.1 (pp) 244447.XP_008312246.1	FALSE	pp	244447.XP_008312019.1 (pp) 244447.XP_008312246.1				0.395				0.629	0.413
pp	244447.XP_008312019.1 (pp) 244447.XP_008332548.1	FALSE	pp	244447.XP_008312019.1 (pp) 244447.XP_008332548.1	0.242			0.05				0.438	0.283
pp	244447.XP_008312019.1 (pp) 244447.XP_008328740.1	FALSE	pp	244447.XP_008312019.1 (pp) 244447.XP_008328740.1	0.051		0.36	0.162				0.485	0.108
pp	244447.XP_008312019.1 (pp) 244447.XP_008335428.1	FALSE	pp	244447.XP_008312019.1 (pp) 244447.XP_008335428.1	0.084			0.11				0.825	0.803
pp	244447.XP_008312019.1 (pp) 244447.XP_008319420.1	FALSE	pp	244447.XP_008312019.1 (pp) 244447.XP_008319420.1	0.114			0.2				0.497	0.348
pp	244447.XP_008312019.1 (pp) 244447.XP_008327887.1	FALSE	pp	244447.XP_008312019.1 (pp) 244447.XP_008327887.1	0.06		0.54	0.272				0.718	0.211
pp	244447.XP_008312019.1 (pp) 244447.XP_008324527.1	FALSE	pp	244447.XP_008312019.1 (pp) 244447.XP_008324527.1								0.475	0.475
pp	244447.XP_008312019.1 (pp) 244447.XP_008328423.1	FALSE	pp	244447.XP_008312019.1 (pp) 244447.XP_008328423.1	0.058		0.541	0.326				0.828	0.481
pp	244447.XP_008312019.1 (pp) 244447.XP_008335783.1	FALSE	pp	244447.XP_008312019.1 (pp) 244447.XP_008335783.1				0.383				0.639	0.439
pp	244447.XP_008312019.1 (pp) 244447.XP_008335381.1	FALSE	pp	244447.XP_008312019.1 (pp) 244447.XP_008335381.1	0.378			0.05				0.473	0.18
pp	244447.XP_008312019.1 (pp) 244447.XP_008326242.1	FALSE	pp	244447.XP_008312019.1 (pp) 244447.XP_008326242.1	0.074		0.347	0.175				0.511	0.137
pp	244447.XP_008312019.1 (pp) 244447.XP_008324759.1	FALSE	pp	244447.XP_008312019.1 (pp) 244447.XP_008324759.1	0.363			0.05				0.552	0.32
pp	244447.XP_008312019.1 (pp) 244447.XP_008318016.1	FALSE	pp	244447.XP_008312019.1 (pp) 244447.XP_008318016.1			0.283	0.11				0.884	0.833
pp	244447.XP_008312019.1 (pp) 244447.XP_008317294.1	FALSE	pp	244447.XP_008312019.1 (pp) 244447.XP_008317294.1	0.188			0.11				0.408	0.247
pp	244447.XP_008312019.1 (pp) 244447.XP_008327550.1	FALSE	pp	244447.XP_008312019.1 (pp) 244447.XP_008327550.1	0.06			0.11				0.404	0.345
pp	244447.XP_008312108.1 (pp) 244447.XP_008312271.1	FALSE	pp	244447.XP_008312108.1 (pp) 244447.XP_008312271.1								0.41	0.41
pp	244447.XP_008312019.1 (pp) 244447.XP_008321458.1	FALSE	pp	244447.XP_008312019.1 (pp) 244447.XP_008321458.1				0.11				0.54	0.505
pp	244447.XP_008312108.1 (pp) 244447.XP_008334798.1	FALSE	pp	244447.XP_008312108.1 (pp) 244447.XP_008334798.1	0.051							0.559	0.555
pp	244447.XP_008312128.1 (pp) 244447.XP_008331065.1	FALSE	pp	244447.XP_008312128.1 (pp) 244447.XP_008331065.1			0.398					0.408	0.058
pp	244447.XP_008312128.1 (pp) 244447.XP_008328456.1	FALSE	pp	244447.XP_008312128.1 (pp) 244447.XP_008328456.1			0.372	0.241				0.54	0.114
pp	244447.XP_008312117.1 (pp) 244447.XP_008334600.1	FALSE	pp	244447.XP_008312117.1 (pp) 244447.XP_008334600.1			0.106	0.072				0.41	0.346
pp	244447.XP_008312117.1 (pp) 244447.XP_008314833.1	FALSE	pp	244447.XP_008312117.1 (pp) 244447.XP_008314833.1	0.082		0.139	0.097				0.414	0.276
pp	244447.XP_008312128.1 (pp) 244447.XP_008318254.1	FALSE	pp	244447.XP_008312128.1 (pp) 244447.XP_008318254.1			0.363	0.07				0.404	0.076
pp	244447.XP_008312128.1 (pp) 244447.XP_008321810.1	FALSE	pp	244447.XP_008312128.1 (pp) 244447.XP_008321810.1	0.061		0.472	0.131				0.532	0.042
pp	244447.XP_008312128.1 (pp) 244447.XP_008327191.1	FALSE	pp	244447.XP_008312128.1 (pp) 244447.XP_008327191.1	0.06		0.395	0.064				0.428	0.054
pp	244447.XP_008312128.1 (pp) 244447.XP_008314235.1	FALSE	pp	244447.XP_008312128.1 (pp) 244447.XP_008314235.1			0.422	0.052				0.432	0.047
pp	244447.XP_008312246.1 (pp) 244447.XP_008316907.1	FALSE	pp	244447.XP_008312246.1 (pp) 244447.XP_008316907.1			0.445	0.439				0.709	0.142
pp	244447.XP_008312216.1 (pp) 244447.XP_008322337.1	FALSE	pp	244447.XP_008312216.1 (pp) 244447.XP_008322337.1	0.06			0.348				0.613	0.42
pp	244447.XP_008312216.1 (pp) 244447.XP_008317801.1	FALSE	pp	244447.XP_008312216.1 (pp) 244447.XP_008317801.1	0.062			0.39				0.403
pp	244447.XP_008312128.1 (pp) 244447.XP_008325764.1	FALSE	pp	244447.XP_008312128.1 (pp) 244447.XP_008325764.1			0.342	0.191				0.549	0.222
pp	244447.XP_008312216.1 (pp) 244447.XP_008329721.1	FALSE	pp	244447.XP_008312216.1 (pp) 244447.XP_008329721.1	0.06			0.348				0.613	0.42
pp	244447.XP_008312216.1 (pp) 244447.XP_008334198.1	FALSE	pp	244447.XP_008312216.1 (pp) 244447.XP_008334198.1	0.064							0.499	0.487
pp	244447.XP_008312246.1 (pp) 244447.XP_008315051.1	FALSE	pp	244447.XP_008312246.1 (pp) 244447.XP_008315051.1			0.529	0.368				0.724	0.15
pp	244447.XP_008312246.1 (pp) 244447.XP_008319420.1	FALSE	pp	244447.XP_008312246.1 (pp) 244447.XP_008319420.1	0.061		0.662	0.311				0.765	0.055
pp	244447.XP_008312246.1 (pp) 244447.XP_008331712.1	FALSE	pp	244447.XP_008312246.1 (pp) 244447.XP_008331712.1	0.06		0.222	0.263			0.059	0.431	0.052
pp	244447.XP_008312246.1 (pp) 244447.XP_008332286.1	FALSE	pp	244447.XP_008312246.1 (pp) 244447.XP_008332286.1	0.062		0.478	0.139				0.559	0.078
pp	244447.XP_008312246.1 (pp) 244447.XP_008322006.1	FALSE	pp	244447.XP_008312246.1 (pp) 244447.XP_008322006.1				0.259				0.429	0.262
pp	244447.XP_008312246.1 (pp) 244447.XP_008312578.1	FALSE	pp	244447.XP_008312246.1 (pp) 244447.XP_008312578.1			0.743	0.699				0.958	0.504
pp	244447.XP_008312246.1 (pp) 244447.XP_008313669.1	FALSE	pp	244447.XP_008312246.1 (pp) 244447.XP_008313669.1	0.061		0.561	0.261				0.774	0.348
pp	244447.XP_008312246.1 (pp) 244447.XP_008314968.1	FALSE	pp	244447.XP_008312246.1 (pp) 244447.XP_008314968.1	0.062		0.565	0.139				0.632	0.078
pp	244447.XP_008312246.1 (pp) 244447.XP_008331984.1	FALSE	pp	244447.XP_008312246.1 (pp) 244447.XP_008331984.1	0.061		0.448	0.045				0.484	0.082
pp	244447.XP_008312246.1 (pp) 244447.XP_008326242.1	FALSE	pp	244447.XP_008312246.1 (pp) 244447.XP_008326242.1	0.051			0.492				0.546	0.135
pp	244447.XP_008312246.1 (pp) 244447.XP_008331628.1	FALSE	pp	244447.XP_008312246.1 (pp) 244447.XP_008331628.1	0.06		0.557					0.705	0.349
pp	244447.XP_008312246.1 (pp) 244447.XP_008322335.1	FALSE	pp	244447.XP_008312246.1 (pp) 244447.XP_008322335.1	0.079		0.341	0.388				0.625	0.11
pp	244447.XP_008312246.1 (pp) 244447.XP_008324086.1	FALSE	pp	244447.XP_008312246.1 (pp) 244447.XP_008324086.1	0.081		0.195	0.26				0.491	0.18
pp	244447.XP_008312246.1 (pp) 244447.XP_008327240.1	FALSE	pp	244447.XP_008312246.1 (pp) 244447.XP_008327240.1	0.051			0.13				0.581	0.534
pp	244447.XP_008312246.1 (pp) 244447.XP_008323963.1	FALSE	pp	244447.XP_008312246.1 (pp) 244447.XP_008323963.1	0.062		0.224	0.4				0.555	0.102
pp	244447.XP_008312246.1 (pp) 244447.XP_008330361.1	FALSE	pp	244447.XP_008312246.1 (pp) 244447.XP_008330361.1				0.333				0.429	0.18
pp	244447.XP_008312246.1 (pp) 244447.XP_008330336.1	FALSE	pp	244447.XP_008312246.1 (pp) 244447.XP_008330336.1	0.06		0.4	0.322				0.627	0.141
pp	244447.XP_008312246.1 (pp) 244447.XP_008320731.1	FALSE	pp	244447.XP_008312246.1 (pp) 244447.XP_008320731.1	0.06			0.491				0.501
pp	244447.XP_008312246.1 (pp) 244447.XP_008331390.1	FALSE	pp	244447.XP_008312246.1 (pp) 244447.XP_008331390.1	0.06		0.4	0.322				0.627	0.141
pp	244447.XP_008312246.1 (pp) 244447.XP_008330934.1	FALSE	pp	244447.XP_008312246.1 (pp) 244447.XP_008330934.1	0.119		0.195	0.365				0.528	0.077
pp	244447.XP_008312246.1 (pp) 244447.XP_008314235.1	FALSE	pp	244447.XP_008312246.1 (pp) 244447.XP_008314235.1			0.487	0.125			0.042	0.532
pp	244447.XP_008312246.1 (pp) 244447.XP_008335663.1	FALSE	pp	244447.XP_008312246.1 (pp) 244447.XP_008335663.1	0.08		0.925	0.459				0.965	0.189
pp	244447.XP_008312267.1 (pp) 244447.XP_008330539.1	FALSE	pp	244447.XP_008312267.1 (pp) 244447.XP_008330539.1	0.06			0.13				0.494	0.432
pp	244447.XP_008312267.1 (pp) 244447.XP_008336228.1	FALSE	pp	244447.XP_008312267.1 (pp) 244447.XP_008336228.1	0.191			0.126				0.402	0.223
pp	244447.XP_008312246.1 (pp) 244447.XP_008314194.1	FALSE	pp	244447.XP_008312246.1 (pp) 244447.XP_008314194.1	0.061		0.243	0.28				0.481	0.106
pp	244447.XP_008312246.1 (pp) 244447.XP_008326501.1	FALSE	pp	244447.XP_008312246.1 (pp) 244447.XP_008326501.1	0.059		0.379	0.496				0.725	0.179
pp	244447.XP_008312267.1 (pp) 244447.XP_008329351.1	FALSE	pp	244447.XP_008312267.1 (pp) 244447.XP_008329351.1	0.428							0.491	0.147
pp	244447.XP_008312267.1 (pp) 244447.XP_008335381.1	FALSE	pp	244447.XP_008312267.1 (pp) 244447.XP_008335381.1	0.317			0.043				0.534	0.345
pp	244447.XP_008312267.1 (pp) 244447.XP_008313669.1	FALSE	pp	244447.XP_008312267.1 (pp) 244447.XP_008313669.1				0.166				0.431	0.346
pp	244447.XP_008312267.1 (pp) 244447.XP_008321894.1	FALSE	pp	244447.XP_008312267.1 (pp) 244447.XP_008321894.1	0.193			0.094				0.407	0.255
pp	244447.XP_008312267.1 (pp) 244447.XP_008324759.1	FALSE	pp	244447.XP_008312267.1 (pp) 244447.XP_008324759.1	0.349			0.043				0.456	0.197
pp	244447.XP_008312267.1 (pp) 244447.XP_008319492.1	FALSE	pp	244447.XP_008312267.1 (pp) 244447.XP_008319492.1	0.482			0.046				0.595	0.247
pp	244447.XP_008312343.1 (pp) 244447.XP_008329519.1	FALSE	pp	244447.XP_008312343.1 (pp) 244447.XP_008329519.1								0.609	0.609
pp	244447.XP_008312379.1 (pp) 244447.XP_008313033.1	FALSE	pp	244447.XP_008312379.1 (pp) 244447.XP_008313033.1	0.048			0.078				0.474	0.449
pp	244447.XP_008312379.1 (pp) 244447.XP_008320581.1	FALSE	pp	244447.XP_008312379.1 (pp) 244447.XP_008320581.1								0.438	0.438
pp	244447.XP_008312379.1 (pp) 244447.XP_008327564.1	FALSE	pp	244447.XP_008312379.1 (pp) 244447.XP_008327564.1	0.082			0.057				0.472	0.44
pp	244447.XP_008312379.1 (pp) 244447.XP_008330713.1	FALSE	pp	244447.XP_008312379.1 (pp) 244447.XP_008330713.1			0.36	0.055				0.496	0.235
pp	244447.XP_008312379.1 (pp) 244447.XP_008334925.1	FALSE	pp	244447.XP_008312379.1 (pp) 244447.XP_008334925.1	0.586							0.619	0.118
pp	244447.XP_008312483.1 (pp) 244447.XP_008325266.1	FALSE	pp	244447.XP_008312483.1 (pp) 244447.XP_008325266.1			0.956	0.767				0.995	0.563
pp	244447.XP_008312483.1 (pp) 244447.XP_008331927.1	FALSE	pp	244447.XP_008312483.1 (pp) 244447.XP_008331927.1	0.06		0.851	0.099				0.906	0.348
pp	244447.XP_008312483.1 (pp) 244447.XP_008317556.1	FALSE	pp	244447.XP_008312483.1 (pp) 244447.XP_008317556.1	0.06		0.343					0.411	0.123
pp	244447.XP_008312483.1 (pp) 244447.XP_008328582.1	FALSE	pp	244447.XP_008312483.1 (pp) 244447.XP_008328582.1	0.107		0.801	0.423				0.961	0.668
pp	244447.XP_008312578.1 (pp) 244447.XP_008316907.1	FALSE	pp	244447.XP_008312578.1 (pp) 244447.XP_008316907.1	0.061		0.275					0.515	0.345
pp	244447.XP_008312483.1 (pp) 244447.XP_008326012.1	FALSE	pp	244447.XP_008312483.1 (pp) 244447.XP_008326012.1	0.115		0.956	0.775				0.995	0.561
pp	244447.XP_008312578.1 (pp) 244447.XP_008313669.1	FALSE	pp	244447.XP_008312578.1 (pp) 244447.XP_008313669.1			0.58					0.595	0.077
pp	244447.XP_008312483.1 (pp) 244447.XP_008336228.1	FALSE	pp	244447.XP_008312483.1 (pp) 244447.XP_008336228.1								0.677	0.677
pp	244447.XP_008312483.1 (pp) 244447.XP_008329372.1	FALSE	pp	244447.XP_008312483.1 (pp) 244447.XP_008329372.1	0.06		0.867					0.875	0.086
pp	244447.XP_008312483.1 (pp) 244447.XP_008332706.1	FALSE	pp	244447.XP_008312483.1 (pp) 244447.XP_008332706.1			0.522	0.063				0.564	0.106
pp	244447.XP_008312578.1 (pp) 244447.XP_008326501.1	FALSE	pp	244447.XP_008312578.1 (pp) 244447.XP_008326501.1				0.399				0.457	0.135
pp	244447.XP_008312578.1 (pp) 244447.XP_008328221.1	FALSE	pp	244447.XP_008312578.1 (pp) 244447.XP_008328221.1	0.061			0.4				0.412
pp	244447.XP_008312578.1 (pp) 244447.XP_008325663.1	FALSE	pp	244447.XP_008312578.1 (pp) 244447.XP_008325663.1	0.06			0.41				0.474	0.128
pp	244447.XP_008312625.1 (pp) 244447.XP_008315844.1	FALSE	pp	244447.XP_008312625.1 (pp) 244447.XP_008315844.1				0.507				0.742	0.5
pp	244447.XP_008312625.1 (pp) 244447.XP_008314820.1	FALSE	pp	244447.XP_008312625.1 (pp) 244447.XP_008314820.1				0.41				0.41
pp	244447.XP_008312625.1 (pp) 244447.XP_008327550.1	FALSE	pp	244447.XP_008312625.1 (pp) 244447.XP_008327550.1	0.061		0.438	0.133				0.557	0.147
pp	244447.XP_008312625.1 (pp) 244447.XP_008317385.1	FALSE	pp	244447.XP_008312625.1 (pp) 244447.XP_008317385.1			0.317	0.304				0.611	0.248
pp	244447.XP_008312625.1 (pp) 244447.XP_008317801.1	FALSE	pp	244447.XP_008312625.1 (pp) 244447.XP_008317801.1	0.061			0.131				0.449	0.379
pp	244447.XP_008312625.1 (pp) 244447.XP_008332588.1	FALSE	pp	244447.XP_008312625.1 (pp) 244447.XP_008332588.1	0.117			0.13				0.714	0.658
pp	244447.XP_008312625.1 (pp) 244447.XP_008330126.1	FALSE	pp	244447.XP_008312625.1 (pp) 244447.XP_008330126.1	0.051			0.215				0.685	0.612
pp	244447.XP_008312625.1 (pp) 244447.XP_008331712.1	FALSE	pp	244447.XP_008312625.1 (pp) 244447.XP_008331712.1			0.44	0.263				0.598	0.106
pp	244447.XP_008312625.1 (pp) 244447.XP_008315566.1	FALSE	pp	244447.XP_008312625.1 (pp) 244447.XP_008315566.1	0.062			0.057				0.532	0.514
pp	244447.XP_008312625.1 (pp) 244447.XP_008328160.1	FALSE	pp	244447.XP_008312625.1 (pp) 244447.XP_008328160.1	0.05		0.416	0.047				0.57	0.284
pp	244447.XP_008312651.1 (pp) 244447.XP_008327089.1	FALSE	pp	244447.XP_008312651.1 (pp) 244447.XP_008327089.1	0.06		0.345	0.118				0.409
pp	244447.XP_008312651.1 (pp) 244447.XP_008332455.1	FALSE	pp	244447.XP_008312651.1 (pp) 244447.XP_008332455.1	0.06		0.348					0.543	0.315
pp	244447.XP_008312651.1 (pp) 244447.XP_008333902.1	FALSE	pp	244447.XP_008312651.1 (pp) 244447.XP_008333902.1	0.062		0.376	0.413				0.722	0.287
pp	244447.XP_008312651.1 (pp) 244447.XP_008319127.1	FALSE	pp	244447.XP_008312651.1 (pp) 244447.XP_008319127.1	0.061		0.213	0.293				0.463	0.094
pp	244447.XP_008312651.1 (pp) 244447.XP_008330126.1	FALSE	pp	244447.XP_008312651.1 (pp) 244447.XP_008330126.1	0.219			0.388				0.535	0.106
pp	244447.XP_008312651.1 (pp) 244447.XP_008331954.1	FALSE	pp	244447.XP_008312651.1 (pp) 244447.XP_008331954.1	0.128		0.487	0.282				0.808	0.473
pp	244447.XP_008312651.1 (pp) 244447.XP_008334946.1	FALSE	pp	244447.XP_008312651.1 (pp) 244447.XP_008334946.1	0.146		0.254	0.088				0.46	0.181
pp	244447.XP_008312651.1 (pp) 244447.XP_008324520.1	FALSE	pp	244447.XP_008312651.1 (pp) 244447.XP_008324520.1								0.429	0.429
pp	244447.XP_008312651.1 (pp) 244447.XP_008333569.1	FALSE	pp	244447.XP_008312651.1 (pp) 244447.XP_008333569.1	0.146		0.254	0.088				0.46	0.181
pp	244447.XP_008313001.1 (pp) 244447.XP_008321458.1	FALSE	pp	244447.XP_008313001.1 (pp) 244447.XP_008321458.1	0.061		0.243	0.183				0.498	0.239
pp	244447.XP_008313001.1 (pp) 244447.XP_008313855.1	FALSE	pp	244447.XP_008313001.1 (pp) 244447.XP_008313855.1	0.061		0.426					0.476	0.107
pp	244447.XP_008313001.1 (pp) 244447.XP_008334882.1	FALSE	pp	244447.XP_008313001.1 (pp) 244447.XP_008334882.1			0.386	0.173				0.522	0.135
pp	244447.XP_008313001.1 (pp) 244447.XP_008332534.1	FALSE	pp	244447.XP_008313001.1 (pp) 244447.XP_008332534.1	0.061		0.479	0.213				0.715	0.349
pp	244447.XP_008313001.1 (pp) 244447.XP_008328442.1	FALSE	pp	244447.XP_008313001.1 (pp) 244447.XP_008328442.1	0.059		0.346	0.117				0.452	0.112
pp	244447.XP_008313001.1 (pp) 244447.XP_008325328.1	FALSE	pp	244447.XP_008313001.1 (pp) 244447.XP_008325328.1			0.345	0.21				0.474	0.066
pp	244447.XP_008313001.1 (pp) 244447.XP_008334590.1	FALSE	pp	244447.XP_008313001.1 (pp) 244447.XP_008334590.1	0.061		0.366	0.088				0.426	0.068
pp	244447.XP_008313001.1 (pp) 244447.XP_008321968.1	FALSE	pp	244447.XP_008313001.1 (pp) 244447.XP_008321968.1	0.062		0.484	0.909				0.987	0.746
pp	244447.XP_008313001.1 (pp) 244447.XP_008315324.1	FALSE	pp	244447.XP_008313001.1 (pp) 244447.XP_008315324.1			0.392	0.193				0.579	0.211
pp	244447.XP_008313001.1 (pp) 244447.XP_008331155.1	FALSE	pp	244447.XP_008313001.1 (pp) 244447.XP_008331155.1			0.386	0.173				0.522	0.135
pp	244447.XP_008313001.1 (pp) 244447.XP_008327191.1	FALSE	pp	244447.XP_008313001.1 (pp) 244447.XP_008327191.1	0.06		0.378	0.077				0.43	0.07
pp	244447.XP_008313001.1 (pp) 244447.XP_008330211.1	FALSE	pp	244447.XP_008313001.1 (pp) 244447.XP_008330211.1			0.392	0.193				0.579	0.211
pp	244447.XP_008313001.1 (pp) 244447.XP_008331712.1	FALSE	pp	244447.XP_008313001.1 (pp) 244447.XP_008331712.1			0.367	0.297				0.535
pp	244447.XP_008313001.1 (pp) 244447.XP_008313267.1	FALSE	pp	244447.XP_008313001.1 (pp) 244447.XP_008313267.1			0.346	0.117				0.423	0.082
pp	244447.XP_008313001.1 (pp) 244447.XP_008314721.1	FALSE	pp	244447.XP_008313001.1 (pp) 244447.XP_008314721.1	0.06		0.343	0.175				0.482	0.104
pp	244447.XP_008313001.1 (pp) 244447.XP_008332537.1	FALSE	pp	244447.XP_008313001.1 (pp) 244447.XP_008332537.1	0.06		0.342	0.427				0.709	0.276
pp	244447.XP_008313001.1 (pp) 244447.XP_008323963.1	FALSE	pp	244447.XP_008313001.1 (pp) 244447.XP_008323963.1	0.048		0.169	0.112				0.651	0.562
pp	244447.XP_008313001.1 (pp) 244447.XP_008327240.1	FALSE	pp	244447.XP_008313001.1 (pp) 244447.XP_008327240.1	0.061		0.479	0.213				0.821	0.591
pp	244447.XP_008313001.1 (pp) 244447.XP_008322335.1	FALSE	pp	244447.XP_008313001.1 (pp) 244447.XP_008322335.1	0.062		0.477	0.16				0.551
pp	244447.XP_008313001.1 (pp) 244447.XP_008333833.1	FALSE	pp	244447.XP_008313001.1 (pp) 244447.XP_008333833.1	0.06		0.276	0.155				0.419	0.109
pp	244447.XP_008313001.1 (pp) 244447.XP_008316446.1	FALSE	pp	244447.XP_008313001.1 (pp) 244447.XP_008316446.1	0.061		0.479	0.213				0.642	0.18
pp	244447.XP_008313001.1 (pp) 244447.XP_008330888.1	FALSE	pp	244447.XP_008313001.1 (pp) 244447.XP_008330888.1			0.366	0.088				0.406	0.056
pp	244447.XP_008313033.1 (pp) 244447.XP_008313267.1	FALSE	pp	244447.XP_008313033.1 (pp) 244447.XP_008313267.1			0.538	0.328				0.702	0.118
pp	244447.XP_008313001.1 (pp) 244447.XP_008319607.1	FALSE	pp	244447.XP_008313001.1 (pp) 244447.XP_008319607.1	0.061		0.313	0.175				0.493	0.161
pp	244447.XP_008313033.1 (pp) 244447.XP_008328442.1	FALSE	pp	244447.XP_008313033.1 (pp) 244447.XP_008328442.1			0.497	0.259				0.736	0.349
pp	244447.XP_008313033.1 (pp) 244447.XP_008323162.1	FALSE	pp	244447.XP_008313033.1 (pp) 244447.XP_008323162.1			0.438	0.057				0.447
pp	244447.XP_008313033.1 (pp) 244447.XP_008328423.1	FALSE	pp	244447.XP_008313033.1 (pp) 244447.XP_008328423.1			0.541	0.071				0.555
pp	244447.XP_008313033.1 (pp) 244447.XP_008327887.1	FALSE	pp	244447.XP_008313033.1 (pp) 244447.XP_008327887.1			0.438	0.057				0.447
pp	244447.XP_008313267.1 (pp) 244447.XP_008334882.1	FALSE	pp	244447.XP_008313267.1 (pp) 244447.XP_008334882.1	0.06		0.382	0.058				0.44	0.098
pp	244447.XP_008313033.1 (pp) 244447.XP_008321458.1	FALSE	pp	244447.XP_008313033.1 (pp) 244447.XP_008321458.1								0.422	0.423
pp	244447.XP_008313267.1 (pp) 244447.XP_008330570.1	FALSE	pp	244447.XP_008313267.1 (pp) 244447.XP_008330570.1	0.06		0.359	0.162				0.473	0.081
pp	244447.XP_008313267.1 (pp) 244447.XP_008313855.1	FALSE	pp	244447.XP_008313267.1 (pp) 244447.XP_008313855.1			0.464	0.158				0.62	0.227
pp	244447.XP_008313267.1 (pp) 244447.XP_008322176.1	FALSE	pp	244447.XP_008313267.1 (pp) 244447.XP_008322176.1	0.06		0.297	0.157				0.453	0.135
pp	244447.XP_008313267.1 (pp) 244447.XP_008325328.1	FALSE	pp	244447.XP_008313267.1 (pp) 244447.XP_008325328.1	0.06		0.234	0.045				0.492	0.349
pp	244447.XP_008313267.1 (pp) 244447.XP_008326086.1	FALSE	pp	244447.XP_008313267.1 (pp) 244447.XP_008326086.1			0.272	0.359				0.584	0.181
pp	244447.XP_008313267.1 (pp) 244447.XP_008331155.1	FALSE	pp	244447.XP_008313267.1 (pp) 244447.XP_008331155.1	0.061		0.382	0.058				0.44	0.098
pp	244447.XP_008313267.1 (pp) 244447.XP_008330713.1	FALSE	pp	244447.XP_008313267.1 (pp) 244447.XP_008330713.1	0.06		0.154	0.237				0.432	0.175
pp	244447.XP_008313267.1 (pp) 244447.XP_008315627.1	FALSE	pp	244447.XP_008313267.1 (pp) 244447.XP_008315627.1	0.144		0.147	0.213				0.491	0.22
pp	244447.XP_008313267.1 (pp) 244447.XP_008334881.1	FALSE	pp	244447.XP_008313267.1 (pp) 244447.XP_008334881.1	0.06		0.443	0.046				0.464	0.055
pp	244447.XP_008313267.1 (pp) 244447.XP_008332534.1	FALSE	pp	244447.XP_008313267.1 (pp) 244447.XP_008332534.1			0.478	0.045				0.515	0.106
pp	244447.XP_008313267.1 (pp) 244447.XP_008334590.1	FALSE	pp	244447.XP_008313267.1 (pp) 244447.XP_008334590.1	0.061		0.34	0.128				0.541	0.251
pp	244447.XP_008313267.1 (pp) 244447.XP_008335783.1	FALSE	pp	244447.XP_008313267.1 (pp) 244447.XP_008335783.1			0.447	0.057				0.526	0.165
pp	244447.XP_008313267.1 (pp) 244447.XP_008315324.1	FALSE	pp	244447.XP_008313267.1 (pp) 244447.XP_008315324.1	0.05		0.464	0.259				0.662	0.212
pp	244447.XP_008313267.1 (pp) 244447.XP_008321968.1	FALSE	pp	244447.XP_008313267.1 (pp) 244447.XP_008321968.1	0.06		0.17	0.264				0.434	0.132
pp	244447.XP_008313267.1 (pp) 244447.XP_008331712.1	FALSE	pp	244447.XP_008313267.1 (pp) 244447.XP_008331712.1	0.058		0.512	0.214				0.628	0.093
pp	244447.XP_008313267.1 (pp) 244447.XP_008326015.1	FALSE	pp	244447.XP_008313267.1 (pp) 244447.XP_008326015.1	0.061		0.17	0.408				0.606	0.247
pp	244447.XP_008313267.1 (pp) 244447.XP_008331218.1	FALSE	pp	244447.XP_008313267.1 (pp) 244447.XP_008331218.1	0.061		0.17	0.408				0.606	0.247
pp	244447.XP_008313267.1 (pp) 244447.XP_008316182.1	FALSE	pp	244447.XP_008313267.1 (pp) 244447.XP_008316182.1			0.404	0.071				0.422
pp	244447.XP_008313267.1 (pp) 244447.XP_008321458.1	FALSE	pp	244447.XP_008313267.1 (pp) 244447.XP_008321458.1	0.06		0.524	0.058				0.632	0.231
pp	244447.XP_008313267.1 (pp) 244447.XP_008330539.1	FALSE	pp	244447.XP_008313267.1 (pp) 244447.XP_008330539.1	0.051		0.571	0.057				0.651	0.199
pp	244447.XP_008313267.1 (pp) 244447.XP_008330211.1	FALSE	pp	244447.XP_008313267.1 (pp) 244447.XP_008330211.1	0.05		0.388	0.161				0.518	0.13
pp	244447.XP_008313267.1 (pp) 244447.XP_008316446.1	FALSE	pp	244447.XP_008313267.1 (pp) 244447.XP_008316446.1			0.478	0.045				0.515	0.106
pp	244447.XP_008313267.1 (pp) 244447.XP_008327191.1	FALSE	pp	244447.XP_008313267.1 (pp) 244447.XP_008327191.1	0.062		0.367	0.162				0.634	0.352
pp	244447.XP_008313267.1 (pp) 244447.XP_008322379.1	FALSE	pp	244447.XP_008313267.1 (pp) 244447.XP_008322379.1	0.061		0.501	0.38				0.724	0.163
pp	244447.XP_008313267.1 (pp) 244447.XP_008318098.1	FALSE	pp	244447.XP_008313267.1 (pp) 244447.XP_008318098.1			0.445	0.315				0.634	0.116
pp	244447.XP_008313453.1 (pp) 244447.XP_008332961.1	FALSE	pp	244447.XP_008313453.1 (pp) 244447.XP_008332961.1	0.26			0.36				0.612	0.248
pp	244447.XP_008313267.1 (pp) 244447.XP_008327240.1	FALSE	pp	244447.XP_008313267.1 (pp) 244447.XP_008327240.1			0.524	0.045				0.558	0.106
pp	244447.XP_008313267.1 (pp) 244447.XP_008320806.1	FALSE	pp	244447.XP_008313267.1 (pp) 244447.XP_008320806.1			0.453	0.046				0.573	0.248
pp	244447.XP_008313267.1 (pp) 244447.XP_008320173.1	FALSE	pp	244447.XP_008313267.1 (pp) 244447.XP_008320173.1			0.332	0.197				0.454	0.064
pp	244447.XP_008313267.1 (pp) 244447.XP_008319607.1	FALSE	pp	244447.XP_008313267.1 (pp) 244447.XP_008319607.1	0.061		0.295	0.286				0.543	0.149
pp	244447.XP_008313453.1 (pp) 244447.XP_008330934.1	FALSE	pp	244447.XP_008313453.1 (pp) 244447.XP_008330934.1	0.104		0.488	0.767				0.937	0.482
pp	244447.XP_008313267.1 (pp) 244447.XP_008319318.1	FALSE	pp	244447.XP_008313267.1 (pp) 244447.XP_008319318.1	0.061		0.468	0.063				0.561	0.173
pp	244447.XP_008313267.1 (pp) 244447.XP_008329252.1	FALSE	pp	244447.XP_008313267.1 (pp) 244447.XP_008329252.1	0.192			0.292				0.516	0.222
pp	244447.XP_008313453.1 (pp) 244447.XP_008326969.1	FALSE	pp	244447.XP_008313453.1 (pp) 244447.XP_008326969.1	0.488			0.043				0.812	0.648
pp	244447.XP_008313453.1 (pp) 244447.XP_008328535.1	FALSE	pp	244447.XP_008313453.1 (pp) 244447.XP_008328535.1	0.097		0.473	0.456				0.787	0.276
pp	244447.XP_008313453.1 (pp) 244447.XP_008327089.1	FALSE	pp	244447.XP_008313453.1 (pp) 244447.XP_008327089.1	0.095		0.483	0.275				0.671	0.146
pp	244447.XP_008313453.1 (pp) 244447.XP_008330847.1	FALSE	pp	244447.XP_008313453.1 (pp) 244447.XP_008330847.1	0.613							0.613
pp	244447.XP_008313453.1 (pp) 244447.XP_008329658.1	FALSE	pp	244447.XP_008313453.1 (pp) 244447.XP_008329658.1	0.06		0.54					0.564	0.074
pp	244447.XP_008313453.1 (pp) 244447.XP_008314982.1	FALSE	pp	244447.XP_008313453.1 (pp) 244447.XP_008314982.1	0.121		0.477	0.124				0.741	0.433
pp	244447.XP_008313453.1 (pp) 244447.XP_008330180.1	FALSE	pp	244447.XP_008313453.1 (pp) 244447.XP_008330180.1	0.082			0.402				0.467	0.108
pp	244447.XP_008313453.1 (pp) 244447.XP_008320731.1	FALSE	pp	244447.XP_008313453.1 (pp) 244447.XP_008320731.1	0.193			0.971				0.979	0.196
pp	244447.XP_008313453.1 (pp) 244447.XP_008324086.1	FALSE	pp	244447.XP_008313453.1 (pp) 244447.XP_008324086.1	0.104		0.474	0.697				0.912	0.457
pp	244447.XP_008313453.1 (pp) 244447.XP_008329257.1	FALSE	pp	244447.XP_008313453.1 (pp) 244447.XP_008329257.1	0.075		0.213	0.333				0.524	0.136
pp	244447.XP_008313453.1 (pp) 244447.XP_008335663.1	FALSE	pp	244447.XP_008313453.1 (pp) 244447.XP_008335663.1	0.219		0.587					0.673	0.069
pp	244447.XP_008313453.1 (pp) 244447.XP_008330837.1	FALSE	pp	244447.XP_008313453.1 (pp) 244447.XP_008330837.1	0.062			0.453				0.464
pp	244447.XP_008313453.1 (pp) 244447.XP_008331636.1	FALSE	pp	244447.XP_008313453.1 (pp) 244447.XP_008331636.1	0.121		0.478					0.521
pp	244447.XP_008313453.1 (pp) 244447.XP_008321963.1	FALSE	pp	244447.XP_008313453.1 (pp) 244447.XP_008321963.1	0.26			0.36				0.612	0.248
pp	244447.XP_008313453.1 (pp) 244447.XP_008331628.1	FALSE	pp	244447.XP_008313453.1 (pp) 244447.XP_008331628.1	0.082		0.587	0.045				0.606
pp	244447.XP_008313453.1 (pp) 244447.XP_008328948.1	FALSE	pp	244447.XP_008313453.1 (pp) 244447.XP_008328948.1	0.121		0.477	0.124				0.741	0.433
pp	244447.XP_008313453.1 (pp) 244447.XP_008331273.1	FALSE	pp	244447.XP_008313453.1 (pp) 244447.XP_008331273.1	0.106		0.54					0.571
pp	244447.XP_008313453.1 (pp) 244447.XP_008331824.1	FALSE	pp	244447.XP_008313453.1 (pp) 244447.XP_008331824.1	0.974							0.974
pp	244447.XP_008313453.1 (pp) 244447.XP_008322794.1	FALSE	pp	244447.XP_008313453.1 (pp) 244447.XP_008322794.1	0.051							0.463	0.458
pp	244447.XP_008313453.1 (pp) 244447.XP_008315011.1	FALSE	pp	244447.XP_008313453.1 (pp) 244447.XP_008315011.1	0.273			0.122				0.729	0.61
pp	244447.XP_008313453.1 (pp) 244447.XP_008331504.1	FALSE	pp	244447.XP_008313453.1 (pp) 244447.XP_008331504.1	0.135		0.587					0.676	0.167
pp	244447.XP_008313453.1 (pp) 244447.XP_008329948.1	FALSE	pp	244447.XP_008313453.1 (pp) 244447.XP_008329948.1	0.105		0.54					0.57
pp	244447.XP_008313453.1 (pp) 244447.XP_008336757.1	FALSE	pp	244447.XP_008313453.1 (pp) 244447.XP_008336757.1	0.123		0.347					0.402
pp	244447.XP_008313453.1 (pp) 244447.XP_008314261.1	FALSE	pp	244447.XP_008313453.1 (pp) 244447.XP_008314261.1	0.175			0.045				0.458	0.368
pp	244447.XP_008313453.1 (pp) 244447.XP_008324187.1	FALSE	pp	244447.XP_008313453.1 (pp) 244447.XP_008324187.1	0.093		0.587					0.609
pp	244447.XP_008313453.1 (pp) 244447.XP_008330877.1	FALSE	pp	244447.XP_008313453.1 (pp) 244447.XP_008330877.1	0.052		0.472					0.478
pp	244447.XP_008313453.1 (pp) 244447.XP_008330558.1	FALSE	pp	244447.XP_008313453.1 (pp) 244447.XP_008330558.1	0.061							0.62	0.612
pp	244447.XP_008313453.1 (pp) 244447.XP_008334600.1	FALSE	pp	244447.XP_008313453.1 (pp) 244447.XP_008334600.1	0.097			0.405				0.439
pp	244447.XP_008313465.1 (pp) 244447.XP_008332706.1	FALSE	pp	244447.XP_008313465.1 (pp) 244447.XP_008332706.1	0.061		0.186	0.1				0.56	0.436
pp	244447.XP_008313465.1 (pp) 244447.XP_008329658.1	FALSE	pp	244447.XP_008313465.1 (pp) 244447.XP_008329658.1			0.722					0.762	0.181
pp	244447.XP_008313465.1 (pp) 244447.XP_008327089.1	FALSE	pp	244447.XP_008313465.1 (pp) 244447.XP_008327089.1	0.103		0.606	0.158				0.78	0.349
pp	244447.XP_008313465.1 (pp) 244447.XP_008329410.1	FALSE	pp	244447.XP_008313465.1 (pp) 244447.XP_008329410.1	0.122		0.338	0.203				0.51	0.068
pp	244447.XP_008313465.1 (pp) 244447.XP_008331273.1	FALSE	pp	244447.XP_008313465.1 (pp) 244447.XP_008331273.1	0.109		0.71	0.069				0.757	0.11
pp	244447.XP_008313465.1 (pp) 244447.XP_008331636.1	FALSE	pp	244447.XP_008313465.1 (pp) 244447.XP_008331636.1	0.099		0.555	0.164				0.694	0.196
pp	244447.XP_008313465.1 (pp) 244447.XP_008322742.1	FALSE	pp	244447.XP_008313465.1 (pp) 244447.XP_008322742.1	0.062		0.359	0.244				0.546	0.12
pp	244447.XP_008313465.1 (pp) 244447.XP_008324572.1	FALSE	pp	244447.XP_008313465.1 (pp) 244447.XP_008324572.1	0.061		0.337	0.238				0.492	0.057
pp	244447.XP_008313465.1 (pp) 244447.XP_008324187.1	FALSE	pp	244447.XP_008313465.1 (pp) 244447.XP_008324187.1	0.061		0.731	0.131				0.885	0.538
pp	244447.XP_008313465.1 (pp) 244447.XP_008325258.1	FALSE	pp	244447.XP_008313465.1 (pp) 244447.XP_008325258.1	0.062		0.637	0.718				0.955	0.589
pp	244447.XP_008313465.1 (pp) 244447.XP_008334015.1	FALSE	pp	244447.XP_008313465.1 (pp) 244447.XP_008334015.1	0.082		0.446	0.12				0.587	0.187
pp	244447.XP_008313465.1 (pp) 244447.XP_008320356.1	FALSE	pp	244447.XP_008313465.1 (pp) 244447.XP_008320356.1	0.5			0.046				0.571	0.173
pp	244447.XP_008313465.1 (pp) 244447.XP_008319465.1	FALSE	pp	244447.XP_008313465.1 (pp) 244447.XP_008319465.1	0.061		0.317	0.192				0.481	0.118
pp	244447.XP_008313465.1 (pp) 244447.XP_008330058.1	FALSE	pp	244447.XP_008313465.1 (pp) 244447.XP_008330058.1	0.061			0.268				0.419	0.223
pp	244447.XP_008313465.1 (pp) 244447.XP_008332489.1	FALSE	pp	244447.XP_008313465.1 (pp) 244447.XP_008332489.1	0.121		0.253	0.339				0.592	0.171
pp	244447.XP_008313465.1 (pp) 244447.XP_008329948.1	FALSE	pp	244447.XP_008313465.1 (pp) 244447.XP_008329948.1	0.106		0.731	0.117				0.887	0.531
pp	244447.XP_008313542.1 (pp) 244447.XP_008328423.1	FALSE	pp	244447.XP_008313542.1 (pp) 244447.XP_008328423.1	0.06		0.294	0.189				0.435	0.075
pp	244447.XP_008313542.1 (pp) 244447.XP_008323761.1	FALSE	pp	244447.XP_008313542.1 (pp) 244447.XP_008323761.1	0.06		0.347	0.105				0.425	0.077
pp	244447.XP_008313465.1 (pp) 244447.XP_008330877.1	FALSE	pp	244447.XP_008313465.1 (pp) 244447.XP_008330877.1			0.706					0.709	0.053
pp	244447.XP_008313542.1 (pp) 244447.XP_008323162.1	FALSE	pp	244447.XP_008313542.1 (pp) 244447.XP_008323162.1			0.215	0.318				0.463	0.078
pp	244447.XP_008313542.1 (pp) 244447.XP_008313544.1	FALSE	pp	244447.XP_008313542.1 (pp) 244447.XP_008313544.1								0.773	0.773
pp	244447.XP_008313544.1 (pp) 244447.XP_008336228.1	FALSE	pp	244447.XP_008313544.1 (pp) 244447.XP_008336228.1	0.06							0.541	0.532
pp	244447.XP_008313549.1 (pp) 244447.XP_008322742.1	FALSE	pp	244447.XP_008313549.1 (pp) 244447.XP_008322742.1	0.144		0.35					0.419
pp	244447.XP_008313549.1 (pp) 244447.XP_008332822.1	FALSE	pp	244447.XP_008313549.1 (pp) 244447.XP_008332822.1	0.06		0.544					0.601	0.144
pp	244447.XP_008313549.1 (pp) 244447.XP_008322480.1	FALSE	pp	244447.XP_008313549.1 (pp) 244447.XP_008322480.1	0.126		0.363	0.471				0.788	0.368
pp	244447.XP_008313549.1 (pp) 244447.XP_008330539.1	FALSE	pp	244447.XP_008313549.1 (pp) 244447.XP_008330539.1	0.061		0.475	0.215				0.831	0.616
pp	244447.XP_008313668.1 (pp) 244447.XP_008328883.1	FALSE	pp	244447.XP_008313668.1 (pp) 244447.XP_008328883.1			0.535					0.54	0.052
pp	244447.XP_008313549.1 (pp) 244447.XP_008318917.1	FALSE	pp	244447.XP_008313549.1 (pp) 244447.XP_008318917.1	0.105		0.578					0.606
pp	244447.XP_008313668.1 (pp) 244447.XP_008320035.1	FALSE	pp	244447.XP_008313668.1 (pp) 244447.XP_008320035.1	0.061							0.426	0.414
pp	244447.XP_008313668.1 (pp) 244447.XP_008323274.1	FALSE	pp	244447.XP_008313668.1 (pp) 244447.XP_008323274.1			0.587					0.604	0.081
pp	244447.XP_008313668.1 (pp) 244447.XP_008314516.1	FALSE	pp	244447.XP_008313668.1 (pp) 244447.XP_008314516.1								0.437	0.437
pp	244447.XP_008313668.1 (pp) 244447.XP_008330371.1	FALSE	pp	244447.XP_008313668.1 (pp) 244447.XP_008330371.1	0.061		0.641					0.648
pp	244447.XP_008313669.1 (pp) 244447.XP_008327412.1	FALSE	pp	244447.XP_008313669.1 (pp) 244447.XP_008327412.1	0.061		0.468					0.479
pp	244447.XP_008313668.1 (pp) 244447.XP_008332489.1	FALSE	pp	244447.XP_008313668.1 (pp) 244447.XP_008332489.1	0.06							0.613	0.606
pp	244447.XP_008313668.1 (pp) 244447.XP_008315627.1	FALSE	pp	244447.XP_008313668.1 (pp) 244447.XP_008315627.1	0.061							0.483	0.472
pp	244447.XP_008313669.1 (pp) 244447.XP_008321458.1	FALSE	pp	244447.XP_008313669.1 (pp) 244447.XP_008321458.1	0.062		0.637					0.74	0.299
pp	244447.XP_008313669.1 (pp) 244447.XP_008330126.1	FALSE	pp	244447.XP_008313669.1 (pp) 244447.XP_008330126.1	0.061		0.487	0.123				0.54
pp	244447.XP_008313669.1 (pp) 244447.XP_008336806.1	FALSE	pp	244447.XP_008313669.1 (pp) 244447.XP_008336806.1			0.544	0.069				0.557
pp	244447.XP_008313669.1 (pp) 244447.XP_008322742.1	FALSE	pp	244447.XP_008313669.1 (pp) 244447.XP_008322742.1	0.082		0.399					0.424
pp	244447.XP_008313669.1 (pp) 244447.XP_008316722.1	FALSE	pp	244447.XP_008313669.1 (pp) 244447.XP_008316722.1								0.457	0.457
pp	244447.XP_008313669.1 (pp) 244447.XP_008314968.1	FALSE	pp	244447.XP_008313669.1 (pp) 244447.XP_008314968.1	0.062		0.487	0.046				0.5
pp	244447.XP_008313669.1 (pp) 244447.XP_008335239.1	FALSE	pp	244447.XP_008313669.1 (pp) 244447.XP_008335239.1	0.5							0.499
pp	244447.XP_008313669.1 (pp) 244447.XP_008320973.1	FALSE	pp	244447.XP_008313669.1 (pp) 244447.XP_008320973.1	0.061		0.48					0.521	0.098
pp	244447.XP_008313669.1 (pp) 244447.XP_008329422.1	FALSE	pp	244447.XP_008313669.1 (pp) 244447.XP_008329422.1	0.06			0.17				0.464	0.369
pp	244447.XP_008313669.1 (pp) 244447.XP_008322335.1	FALSE	pp	244447.XP_008313669.1 (pp) 244447.XP_008322335.1			0.342	0.1				0.408	0.082
pp	244447.XP_008313669.1 (pp) 244447.XP_008331984.1	FALSE	pp	244447.XP_008313669.1 (pp) 244447.XP_008331984.1	0.058		0.475					0.484
pp	244447.XP_008313669.1 (pp) 244447.XP_008316907.1	FALSE	pp	244447.XP_008313669.1 (pp) 244447.XP_008316907.1			0.397					0.415	0.071
pp	244447.XP_008313669.1 (pp) 244447.XP_008332286.1	FALSE	pp	244447.XP_008313669.1 (pp) 244447.XP_008332286.1	0.132		0.563	0.046				0.606
pp	244447.XP_008313669.1 (pp) 244447.XP_008328740.1	FALSE	pp	244447.XP_008313669.1 (pp) 244447.XP_008328740.1	0.061		0.399	0.089				0.445	0.048
pp	244447.XP_008313669.1 (pp) 244447.XP_008328033.1	FALSE	pp	244447.XP_008313669.1 (pp) 244447.XP_008328033.1			0.455	0.116				0.523	0.09
pp	244447.XP_008313669.1 (pp) 244447.XP_008314235.1	FALSE	pp	244447.XP_008313669.1 (pp) 244447.XP_008314235.1	0.101		0.695	0.131				0.74
pp	244447.XP_008313855.1 (pp) 244447.XP_008327191.1	FALSE	pp	244447.XP_008313855.1 (pp) 244447.XP_008327191.1				0.257				0.567	0.442
pp	244447.XP_008313855.1 (pp) 244447.XP_008319269.1	FALSE	pp	244447.XP_008313855.1 (pp) 244447.XP_008319269.1			0.267	0.259				0.466	0.097
pp	244447.XP_008313855.1 (pp) 244447.XP_008328442.1	FALSE	pp	244447.XP_008313855.1 (pp) 244447.XP_008328442.1	0.052		0.885	0.158				0.924	0.276
pp	244447.XP_008313855.1 (pp) 244447.XP_008314083.1	FALSE	pp	244447.XP_008313855.1 (pp) 244447.XP_008314083.1	0.059		0.518	0.257				0.75	0.347
pp	244447.XP_008313855.1 (pp) 244447.XP_008330211.1	FALSE	pp	244447.XP_008313855.1 (pp) 244447.XP_008330211.1			0.414	0.045				0.516	0.205
pp	244447.XP_008313669.1 (pp) 244447.XP_008330539.1	FALSE	pp	244447.XP_008313669.1 (pp) 244447.XP_008330539.1	0.06		0.624					0.631
pp	244447.XP_008313670.1 (pp) 244447.XP_008321968.1	FALSE	pp	244447.XP_008313670.1 (pp) 244447.XP_008321968.1				0.428				0.428
pp	244447.XP_008313855.1 (pp) 244447.XP_008326015.1	FALSE	pp	244447.XP_008313855.1 (pp) 244447.XP_008326015.1	0.377		0.231					0.525	0.089
pp	244447.XP_008313855.1 (pp) 244447.XP_008328160.1	FALSE	pp	244447.XP_008313855.1 (pp) 244447.XP_008328160.1			0.286	0.162				0.42	0.11
pp	244447.XP_008313855.1 (pp) 244447.XP_008334882.1	FALSE	pp	244447.XP_008313855.1 (pp) 244447.XP_008334882.1	0.06		0.446	0.129				0.564	0.154
pp	244447.XP_008313855.1 (pp) 244447.XP_008315881.1	FALSE	pp	244447.XP_008313855.1 (pp) 244447.XP_008315881.1	0.045		0.514	0.188				0.72	0.345
pp	244447.XP_008313855.1 (pp) 244447.XP_008321458.1	FALSE	pp	244447.XP_008313855.1 (pp) 244447.XP_008321458.1	0.06		0.539	0.161				0.732	0.352
pp	244447.XP_008313941.1 (pp) 244447.XP_008328948.1	FALSE	pp	244447.XP_008313941.1 (pp) 244447.XP_008328948.1			0.19	0.26				0.412	0.099
pp	244447.XP_008313855.1 (pp) 244447.XP_008333833.1	FALSE	pp	244447.XP_008313855.1 (pp) 244447.XP_008333833.1	0.06			0.333				0.565	0.363
pp	244447.XP_008313855.1 (pp) 244447.XP_008331155.1	FALSE	pp	244447.XP_008313855.1 (pp) 244447.XP_008331155.1	0.06		0.446	0.129				0.564	0.154
pp	244447.XP_008313855.1 (pp) 244447.XP_008315324.1	FALSE	pp	244447.XP_008313855.1 (pp) 244447.XP_008315324.1			0.514	0.046				0.599	0.205
pp	244447.XP_008313855.1 (pp) 244447.XP_008326086.1	FALSE	pp	244447.XP_008313855.1 (pp) 244447.XP_008326086.1	0.07			0.272				0.517	0.344
pp	244447.XP_008313941.1 (pp) 244447.XP_008332489.1	FALSE	pp	244447.XP_008313941.1 (pp) 244447.XP_008332489.1	0.06		0.428	0.148				0.537	0.109
pp	244447.XP_008313941.1 (pp) 244447.XP_008314982.1	FALSE	pp	244447.XP_008313941.1 (pp) 244447.XP_008314982.1			0.19	0.26				0.412	0.099
pp	244447.XP_008313941.1 (pp) 244447.XP_008328582.1	FALSE	pp	244447.XP_008313941.1 (pp) 244447.XP_008328582.1	0.143							0.586	0.537
pp	244447.XP_008314081.1 (pp) 244447.XP_008330371.1	FALSE	pp	244447.XP_008314081.1 (pp) 244447.XP_008330371.1	0.049		0.229	0.259				0.414	0.05
pp	244447.XP_008313941.1 (pp) 244447.XP_008322402.1	FALSE	pp	244447.XP_008313941.1 (pp) 244447.XP_008322402.1	0.06			0.184				0.489	0.388
pp	244447.XP_008313941.1 (pp) 244447.XP_008320130.1	FALSE	pp	244447.XP_008313941.1 (pp) 244447.XP_008320130.1	0.062			0.075				0.48	0.449
pp	244447.XP_008313941.1 (pp) 244447.XP_008334642.1	FALSE	pp	244447.XP_008313941.1 (pp) 244447.XP_008334642.1	0.062		0.19	0.26				0.446	0.132
pp	244447.XP_008314081.1 (pp) 244447.XP_008317035.1	FALSE	pp	244447.XP_008314081.1 (pp) 244447.XP_008317035.1	0.219		0.187	0.093				0.4	0.082
pp	244447.XP_008314081.1 (pp) 244447.XP_008321968.1	FALSE	pp	244447.XP_008314081.1 (pp) 244447.XP_008321968.1	0.048		0.406	0.099				0.451	0.051
pp	244447.XP_008314081.1 (pp) 244447.XP_008334600.1	FALSE	pp	244447.XP_008314081.1 (pp) 244447.XP_008334600.1	0.061		0.234	0.251				0.423	0.057
pp	244447.XP_008314081.1 (pp) 244447.XP_008329410.1	FALSE	pp	244447.XP_008314081.1 (pp) 244447.XP_008329410.1	0.121		0.269	0.157				0.427	0.068
pp	244447.XP_008314081.1 (pp) 244447.XP_008334642.1	FALSE	pp	244447.XP_008314081.1 (pp) 244447.XP_008334642.1	0.062		0.207	0.164				0.677	0.543
pp	244447.XP_008314081.1 (pp) 244447.XP_008314516.1	FALSE	pp	244447.XP_008314081.1 (pp) 244447.XP_008314516.1	0.097		0.247					0.475	0.29
pp	244447.XP_008314081.1 (pp) 244447.XP_008330157.1	FALSE	pp	244447.XP_008314081.1 (pp) 244447.XP_008330157.1	0.061		0.415	0.142				0.507	0.079
pp	244447.XP_008314081.1 (pp) 244447.XP_008329721.1	FALSE	pp	244447.XP_008314081.1 (pp) 244447.XP_008329721.1	0.061		0.197	0.26				0.41	0.068
pp	244447.XP_008314081.1 (pp) 244447.XP_008314982.1	FALSE	pp	244447.XP_008314081.1 (pp) 244447.XP_008314982.1	0.062		0.207	0.164				0.422	0.181
pp	244447.XP_008314081.1 (pp) 244447.XP_008320356.1	FALSE	pp	244447.XP_008314081.1 (pp) 244447.XP_008320356.1	0.106		0.247	0.059				0.547	0.37
pp	244447.XP_008314081.1 (pp) 244447.XP_008317640.1	FALSE	pp	244447.XP_008314081.1 (pp) 244447.XP_008317640.1	0.06		0.13	0.057				0.452	0.374
pp	244447.XP_008314081.1 (pp) 244447.XP_008322337.1	FALSE	pp	244447.XP_008314081.1 (pp) 244447.XP_008322337.1	0.061		0.197	0.26				0.41	0.068
pp	244447.XP_008314083.1 (pp) 244447.XP_008331249.1	FALSE	pp	244447.XP_008314083.1 (pp) 244447.XP_008331249.1	0.061		0.153	0.236				0.441	0.19
pp	244447.XP_008314081.1 (pp) 244447.XP_008328948.1	FALSE	pp	244447.XP_008314081.1 (pp) 244447.XP_008328948.1	0.062		0.207	0.164				0.422	0.181
pp	244447.XP_008314081.1 (pp) 244447.XP_008320731.1	FALSE	pp	244447.XP_008314081.1 (pp) 244447.XP_008320731.1	0.193		0.234	0.251				0.504	0.057
pp	244447.XP_008314081.1 (pp) 244447.XP_008330932.1	FALSE	pp	244447.XP_008314081.1 (pp) 244447.XP_008330932.1	0.102		0.349	0.303				0.586	0.106
pp	244447.XP_008314083.1 (pp) 244447.XP_008328160.1	FALSE	pp	244447.XP_008314083.1 (pp) 244447.XP_008328160.1	0.18			0.378				0.83	0.694
pp	244447.XP_008314083.1 (pp) 244447.XP_008321515.1	FALSE	pp	244447.XP_008314083.1 (pp) 244447.XP_008321515.1	0.06		0.266	0.057				0.403	0.191
pp	244447.XP_008314083.1 (pp) 244447.XP_008323458.1	FALSE	pp	244447.XP_008314083.1 (pp) 244447.XP_008323458.1	0.06							0.723	0.718
pp	244447.XP_008314083.1 (pp) 244447.XP_008315324.1	FALSE	pp	244447.XP_008314083.1 (pp) 244447.XP_008315324.1	0.059		0.437					0.462	0.067
pp	244447.XP_008314083.1 (pp) 244447.XP_008336663.1	FALSE	pp	244447.XP_008314083.1 (pp) 244447.XP_008336663.1	0.107		0.452	0.295				0.716	0.276
pp	244447.XP_008314083.1 (pp) 244447.XP_008320806.1	FALSE	pp	244447.XP_008314083.1 (pp) 244447.XP_008320806.1	0.061			0.619				0.762	0.39
pp	244447.XP_008314083.1 (pp) 244447.XP_008320581.1	FALSE	pp	244447.XP_008314083.1 (pp) 244447.XP_008320581.1	0.062			0.157			0.042	0.437	0.345
pp	244447.XP_008314083.1 (pp) 244447.XP_008328033.1	FALSE	pp	244447.XP_008314083.1 (pp) 244447.XP_008328033.1	0.048		0.22	0.077				0.407	0.237
pp	244447.XP_008314083.1 (pp) 244447.XP_008314235.1	FALSE	pp	244447.XP_008314083.1 (pp) 244447.XP_008314235.1	0.061		0.409	0.084			0.042	0.447
pp	244447.XP_008314083.1 (pp) 244447.XP_008331712.1	FALSE	pp	244447.XP_008314083.1 (pp) 244447.XP_008331712.1	0.062		0.181	0.216			0.047	0.404	0.123
pp	244447.XP_008314083.1 (pp) 244447.XP_008321458.1	FALSE	pp	244447.XP_008314083.1 (pp) 244447.XP_008321458.1	0.063		0.437					0.494	0.118
pp	244447.XP_008314083.1 (pp) 244447.XP_008328355.1	FALSE	pp	244447.XP_008314083.1 (pp) 244447.XP_008328355.1	0.172		0.226	0.103				0.498	0.23
pp	244447.XP_008314083.1 (pp) 244447.XP_008334590.1	FALSE	pp	244447.XP_008314083.1 (pp) 244447.XP_008334590.1	0.193		0.625	0.479				0.918	0.546
pp	244447.XP_008314083.1 (pp) 244447.XP_008326086.1	FALSE	pp	244447.XP_008314083.1 (pp) 244447.XP_008326086.1	0.061		0.273					0.404	0.198
pp	244447.XP_008314083.1 (pp) 244447.XP_008315844.1	FALSE	pp	244447.XP_008314083.1 (pp) 244447.XP_008315844.1				0.054				0.737	0.734
pp	244447.XP_008314235.1 (pp) 244447.XP_008321458.1	FALSE	pp	244447.XP_008314235.1 (pp) 244447.XP_008321458.1	0.051		0.169	0.131				0.564	0.439
pp	244447.XP_008314083.1 (pp) 244447.XP_008325328.1	FALSE	pp	244447.XP_008314083.1 (pp) 244447.XP_008325328.1			0.437	0.046				0.439
pp	244447.XP_008314083.1 (pp) 244447.XP_008328423.1	FALSE	pp	244447.XP_008314083.1 (pp) 244447.XP_008328423.1	0.061		0.152	0.123				0.484	0.349
pp	244447.XP_008314083.1 (pp) 244447.XP_008330837.1	FALSE	pp	244447.XP_008314083.1 (pp) 244447.XP_008330837.1	0.059		0.274	0.248			0.043	0.479	0.104
pp	244447.XP_008314083.1 (pp) 244447.XP_008333902.1	FALSE	pp	244447.XP_008314083.1 (pp) 244447.XP_008333902.1	0.048		0.284	0.114				0.407	0.134
pp	244447.XP_008314194.1 (pp) 244447.XP_008323963.1	FALSE	pp	244447.XP_008314194.1 (pp) 244447.XP_008323963.1	0.062		0.126	0.099				0.451	0.345
pp	244447.XP_008314235.1 (pp) 244447.XP_008315481.1	FALSE	pp	244447.XP_008314235.1 (pp) 244447.XP_008315481.1	0.059		0.208	0.079				0.49	0.345
pp	244447.XP_008314237.1 (pp) 244447.XP_008334798.1	FALSE	pp	244447.XP_008314237.1 (pp) 244447.XP_008334798.1	0.06		0.298					0.616	0.465
pp	244447.XP_008314235.1 (pp) 244447.XP_008322335.1	FALSE	pp	244447.XP_008314235.1 (pp) 244447.XP_008322335.1	0.069		0.405	0.388				0.68	0.17
pp	244447.XP_008314235.1 (pp) 244447.XP_008330539.1	FALSE	pp	244447.XP_008314235.1 (pp) 244447.XP_008330539.1			0.154	0.063				0.559	0.489
pp	244447.XP_008314237.1 (pp) 244447.XP_008314261.1	FALSE	pp	244447.XP_008314237.1 (pp) 244447.XP_008314261.1	0.058		0.087	0.069				0.486	0.434
pp	244447.XP_008314235.1 (pp) 244447.XP_008334481.1	FALSE	pp	244447.XP_008314235.1 (pp) 244447.XP_008334481.1			0.626	0.429				0.871	0.446
pp	244447.XP_008314235.1 (pp) 244447.XP_008325328.1	FALSE	pp	244447.XP_008314235.1 (pp) 244447.XP_008325328.1			0.145	0.251				0.402	0.142
pp	244447.XP_008314235.1 (pp) 244447.XP_008319420.1	FALSE	pp	244447.XP_008314235.1 (pp) 244447.XP_008319420.1	0.061		0.343	0.208				0.513	0.122
pp	244447.XP_008314235.1 (pp) 244447.XP_008325591.1	FALSE	pp	244447.XP_008314235.1 (pp) 244447.XP_008325591.1			0.167	0.264			0.042	0.487	0.23
pp	244447.XP_008314237.1 (pp) 244447.XP_008323963.1	FALSE	pp	244447.XP_008314237.1 (pp) 244447.XP_008323963.1				0.057				0.543	0.536
pp	244447.XP_008314261.1 (pp) 244447.XP_008330180.1	FALSE	pp	244447.XP_008314261.1 (pp) 244447.XP_008330180.1	0.165			0.259				0.482	0.231
pp	244447.XP_008314237.1 (pp) 244447.XP_008328355.1	FALSE	pp	244447.XP_008314237.1 (pp) 244447.XP_008328355.1	0.06			0.4				0.411
pp	244447.XP_008314249.1 (pp) 244447.XP_008327887.1	FALSE	pp	244447.XP_008314249.1 (pp) 244447.XP_008327887.1	0.06		0.233	0.271				0.476	0.122
pp	244447.XP_008314237.1 (pp) 244447.XP_008317052.1	FALSE	pp	244447.XP_008314237.1 (pp) 244447.XP_008317052.1			0.086					0.473	0.448
pp	244447.XP_008314249.1 (pp) 244447.XP_008318144.1	FALSE	pp	244447.XP_008314249.1 (pp) 244447.XP_008318144.1	0.061			0.395				0.554	0.278
pp	244447.XP_008314249.1 (pp) 244447.XP_008323162.1	FALSE	pp	244447.XP_008314249.1 (pp) 244447.XP_008323162.1	0.06		0.233	0.271				0.476	0.122
pp	244447.XP_008314249.1 (pp) 244447.XP_008314648.1	FALSE	pp	244447.XP_008314249.1 (pp) 244447.XP_008314648.1				0.424				0.424
pp	244447.XP_008314249.1 (pp) 244447.XP_008330684.1	FALSE	pp	244447.XP_008314249.1 (pp) 244447.XP_008330684.1			0.627				0.082	0.682	0.147
pp	244447.XP_008314261.1 (pp) 244447.XP_008335322.1	FALSE	pp	244447.XP_008314261.1 (pp) 244447.XP_008335322.1	0.09			0.68				0.696
pp	244447.XP_008314249.1 (pp) 244447.XP_008326969.1	FALSE	pp	244447.XP_008314249.1 (pp) 244447.XP_008326969.1	0.07		0.563					0.773	0.487
pp	244447.XP_008314261.1 (pp) 244447.XP_008326969.1	FALSE	pp	244447.XP_008314261.1 (pp) 244447.XP_008326969.1	0.165			0.738				0.78	0.078
pp	244447.XP_008314263.1 (pp) 244447.XP_008333620.1	FALSE	pp	244447.XP_008314263.1 (pp) 244447.XP_008333620.1								0.536	0.536
pp	244447.XP_008314263.1 (pp) 244447.XP_008333569.1	FALSE	pp	244447.XP_008314263.1 (pp) 244447.XP_008333569.1	0.17							0.434	0.347
pp	244447.XP_008314263.1 (pp) 244447.XP_008334946.1	FALSE	pp	244447.XP_008314263.1 (pp) 244447.XP_008334946.1	0.17							0.434	0.347
pp	244447.XP_008314261.1 (pp) 244447.XP_008317052.1	FALSE	pp	244447.XP_008314261.1 (pp) 244447.XP_008317052.1			0.156					0.444	0.369
pp	244447.XP_008314261.1 (pp) 244447.XP_008334798.1	FALSE	pp	244447.XP_008314261.1 (pp) 244447.XP_008334798.1	0.061		0.489					0.733	0.49
pp	244447.XP_008314261.1 (pp) 244447.XP_008320731.1	FALSE	pp	244447.XP_008314261.1 (pp) 244447.XP_008320731.1	0.126			0.68				0.708
pp	244447.XP_008314263.1 (pp) 244447.XP_008327089.1	FALSE	pp	244447.XP_008314263.1 (pp) 244447.XP_008327089.1	0.178			0.173				0.518	0.349
pp	244447.XP_008314263.1 (pp) 244447.XP_008315627.1	FALSE	pp	244447.XP_008314263.1 (pp) 244447.XP_008315627.1	0.474			0.131				0.596	0.188
pp	244447.XP_008314263.1 (pp) 244447.XP_008325591.1	FALSE	pp	244447.XP_008314263.1 (pp) 244447.XP_008325591.1	0.713			0.43				0.941	0.669
pp	244447.XP_008314263.1 (pp) 244447.XP_008330837.1	FALSE	pp	244447.XP_008314263.1 (pp) 244447.XP_008330837.1	0.22			0.236				0.599	0.382
pp	244447.XP_008314263.1 (pp) 244447.XP_008327006.1	FALSE	pp	244447.XP_008314263.1 (pp) 244447.XP_008327006.1	0.145			0.099				0.689	0.629
pp	244447.XP_008314263.1 (pp) 244447.XP_008330558.1	FALSE	pp	244447.XP_008314263.1 (pp) 244447.XP_008330558.1	0.975			0.467				0.996	0.724
pp	244447.XP_008314278.1 (pp) 244447.XP_008335683.1	FALSE	pp	244447.XP_008314278.1 (pp) 244447.XP_008335683.1	0.06			0.06				0.439	0.417
pp	244447.XP_008314278.1 (pp) 244447.XP_008325678.1	FALSE	pp	244447.XP_008314278.1 (pp) 244447.XP_008325678.1								0.478	0.478
pp	244447.XP_008314278.1 (pp) 244447.XP_008329721.1	FALSE	pp	244447.XP_008314278.1 (pp) 244447.XP_008329721.1	0.07			0.409				0.679	0.464
pp	244447.XP_008314278.1 (pp) 244447.XP_008322337.1	FALSE	pp	244447.XP_008314278.1 (pp) 244447.XP_008322337.1	0.07			0.409				0.679	0.464
pp	244447.XP_008314278.1 (pp) 244447.XP_008320130.1	FALSE	pp	244447.XP_008314278.1 (pp) 244447.XP_008320130.1	0.062			0.291				0.597	0.443
pp	244447.XP_008314278.1 (pp) 244447.XP_008331065.1	FALSE	pp	244447.XP_008314278.1 (pp) 244447.XP_008331065.1								0.655	0.655
pp	244447.XP_008314278.1 (pp) 244447.XP_008314298.1	FALSE	pp	244447.XP_008314278.1 (pp) 244447.XP_008314298.1	0.06			0.091				0.682	0.658
pp	244447.XP_008314296.1 (pp) 244447.XP_008319274.1	FALSE	pp	244447.XP_008314296.1 (pp) 244447.XP_008319274.1								0.424	0.425
pp	244447.XP_008314278.1 (pp) 244447.XP_008323680.1	FALSE	pp	244447.XP_008314278.1 (pp) 244447.XP_008323680.1	0.047			0.211				0.415	0.285
pp	244447.XP_008314296.1 (pp) 244447.XP_008332489.1	FALSE	pp	244447.XP_008314296.1 (pp) 244447.XP_008332489.1	0.054			0.736				0.885	0.577
pp	244447.XP_008314296.1 (pp) 244447.XP_008323882.1	FALSE	pp	244447.XP_008314296.1 (pp) 244447.XP_008323882.1	0.062		0.284	0.725				0.905	0.549
pp	244447.XP_008314298.1 (pp) 244447.XP_008331065.1	FALSE	pp	244447.XP_008314298.1 (pp) 244447.XP_008331065.1	0.058							0.486	0.477
pp	244447.XP_008314296.1 (pp) 244447.XP_008327550.1	FALSE	pp	244447.XP_008314296.1 (pp) 244447.XP_008327550.1	0.061			0.403				0.464	0.122
pp	244447.XP_008314366.1 (pp) 244447.XP_008321565.1	FALSE	pp	244447.XP_008314366.1 (pp) 244447.XP_008321565.1				0.208				0.793	0.75
pp	244447.XP_008314298.1 (pp) 244447.XP_008331824.1	FALSE	pp	244447.XP_008314298.1 (pp) 244447.XP_008331824.1	0.059							0.561	0.553
pp	244447.XP_008314298.1 (pp) 244447.XP_008325678.1	FALSE	pp	244447.XP_008314298.1 (pp) 244447.XP_008325678.1								0.561	0.561
pp	244447.XP_008314366.1 (pp) 244447.XP_008325642.1	FALSE	pp	244447.XP_008314366.1 (pp) 244447.XP_008325642.1	0.061			0.074				0.688	0.671
pp	244447.XP_008314516.1 (pp) 244447.XP_008318656.1	FALSE	pp	244447.XP_008314516.1 (pp) 244447.XP_008318656.1	0.111		0.183	0.278				0.513	0.181
pp	244447.XP_008314516.1 (pp) 244447.XP_008324572.1	FALSE	pp	244447.XP_008314516.1 (pp) 244447.XP_008324572.1	0.501							0.514	0.066
pp	244447.XP_008314516.1 (pp) 244447.XP_008315627.1	FALSE	pp	244447.XP_008314516.1 (pp) 244447.XP_008315627.1	0.734							0.75	0.1
pp	244447.XP_008314516.1 (pp) 244447.XP_008325451.1	FALSE	pp	244447.XP_008314516.1 (pp) 244447.XP_008325451.1	0.312			0.26				0.833	0.699
pp	244447.XP_008314516.1 (pp) 244447.XP_008317035.1	FALSE	pp	244447.XP_008314516.1 (pp) 244447.XP_008317035.1	0.725							0.732	0.066
pp	244447.XP_008314516.1 (pp) 244447.XP_008322665.1	FALSE	pp	244447.XP_008314516.1 (pp) 244447.XP_008322665.1	0.097		0.247					0.475	0.29
pp	244447.XP_008314516.1 (pp) 244447.XP_008317640.1	FALSE	pp	244447.XP_008314516.1 (pp) 244447.XP_008317640.1	0.105		0.4					0.703	0.493
pp	244447.XP_008314516.1 (pp) 244447.XP_008325382.1	FALSE	pp	244447.XP_008314516.1 (pp) 244447.XP_008325382.1	0.119							0.48	0.435
pp	244447.XP_008314516.1 (pp) 244447.XP_008330371.1	FALSE	pp	244447.XP_008314516.1 (pp) 244447.XP_008330371.1	0.697							0.72	0.114
pp	244447.XP_008314516.1 (pp) 244447.XP_008320130.1	FALSE	pp	244447.XP_008314516.1 (pp) 244447.XP_008320130.1	0.187		0.363	0.588				0.891	0.552
pp	244447.XP_008314516.1 (pp) 244447.XP_008322337.1	FALSE	pp	244447.XP_008314516.1 (pp) 244447.XP_008322337.1	0.289		0.348	0.131				0.756	0.467
pp	244447.XP_008314516.1 (pp) 244447.XP_008329721.1	FALSE	pp	244447.XP_008314516.1 (pp) 244447.XP_008329721.1	0.289		0.348	0.131				0.756	0.467
pp	244447.XP_008314516.1 (pp) 244447.XP_008321968.1	FALSE	pp	244447.XP_008314516.1 (pp) 244447.XP_008321968.1	0.219		0.553	0.674				0.926	0.429
pp	244447.XP_008314516.1 (pp) 244447.XP_008328948.1	FALSE	pp	244447.XP_008314516.1 (pp) 244447.XP_008328948.1	0.38		0.131	0.264				0.59	0.09
pp	244447.XP_008314598.1 (pp) 244447.XP_008322794.1	FALSE	pp	244447.XP_008314598.1 (pp) 244447.XP_008322794.1	0.122	0.163	0.275	0.045				0.434	0.06
pp	244447.XP_008314516.1 (pp) 244447.XP_008320356.1	FALSE	pp	244447.XP_008314516.1 (pp) 244447.XP_008320356.1	0.857		0.956	0.992				0.999	0.803
pp	244447.XP_008314516.1 (pp) 244447.XP_008314982.1	FALSE	pp	244447.XP_008314516.1 (pp) 244447.XP_008314982.1	0.38		0.131	0.264				0.59	0.09
pp	244447.XP_008314516.1 (pp) 244447.XP_008329252.1	FALSE	pp	244447.XP_008314516.1 (pp) 244447.XP_008329252.1	0.329			0.118				0.523	0.259
pp	244447.XP_008314516.1 (pp) 244447.XP_008329422.1	FALSE	pp	244447.XP_008314516.1 (pp) 244447.XP_008329422.1	0.113			0.267				0.401	0.153
pp	244447.XP_008314516.1 (pp) 244447.XP_008334642.1	FALSE	pp	244447.XP_008314516.1 (pp) 244447.XP_008334642.1	0.154		0.131	0.264				0.441	0.09
pp	244447.XP_008314535.1 (pp) 244447.XP_008326618.1	FALSE	pp	244447.XP_008314535.1 (pp) 244447.XP_008326618.1								0.54	0.54
pp	244447.XP_008314516.1 (pp) 244447.XP_008330126.1	FALSE	pp	244447.XP_008314516.1 (pp) 244447.XP_008330126.1	0.221			0.269				0.406
pp	244447.XP_008314516.1 (pp) 244447.XP_008330157.1	FALSE	pp	244447.XP_008314516.1 (pp) 244447.XP_008330157.1	0.164		0.541	0.619				0.864	0.18
pp	244447.XP_008314516.1 (pp) 244447.XP_008334365.1	FALSE	pp	244447.XP_008314516.1 (pp) 244447.XP_008334365.1	0.644							0.687	0.159
pp	244447.XP_008314648.1 (pp) 244447.XP_008325328.1	FALSE	pp	244447.XP_008314648.1 (pp) 244447.XP_008325328.1	0.055		0.554	0.131				0.606	0.053
pp	244447.XP_008314617.1 (pp) 244447.XP_008332561.1	FALSE	pp	244447.XP_008314617.1 (pp) 244447.XP_008332561.1								0.501	0.501
pp	244447.XP_008314648.1 (pp) 244447.XP_008324266.1	FALSE	pp	244447.XP_008314648.1 (pp) 244447.XP_008324266.1	0.06		0.538					0.573	0.097
pp	244447.XP_008314598.1 (pp) 244447.XP_008331432.1	FALSE	pp	244447.XP_008314598.1 (pp) 244447.XP_008331432.1	0.057		0.132	0.13			0.042	0.405	0.263
pp	244447.XP_008314617.1 (pp) 244447.XP_008318608.1	FALSE	pp	244447.XP_008314617.1 (pp) 244447.XP_008318608.1	0.06		0.353	0.134				0.584	0.304
pp	244447.XP_008314721.1 (pp) 244447.XP_008321968.1	FALSE	pp	244447.XP_008314721.1 (pp) 244447.XP_008321968.1	0.106		0.359	0.124				0.5	0.122
pp	244447.XP_008314721.1 (pp) 244447.XP_008328883.1	FALSE	pp	244447.XP_008314721.1 (pp) 244447.XP_008328883.1				0.078				0.4	0.376
pp	244447.XP_008314648.1 (pp) 244447.XP_008327448.1	FALSE	pp	244447.XP_008314648.1 (pp) 244447.XP_008327448.1	0.046		0.485					0.487
pp	244447.XP_008314721.1 (pp) 244447.XP_008335563.1	FALSE	pp	244447.XP_008314721.1 (pp) 244447.XP_008335563.1	0.061		0.392	0.237				0.595	0.181
pp	244447.XP_008314721.1 (pp) 244447.XP_008325642.1	FALSE	pp	244447.XP_008314721.1 (pp) 244447.XP_008325642.1	0.061		0.121	0.122				0.619	0.537
pp	244447.XP_008314820.1 (pp) 244447.XP_008322948.1	FALSE	pp	244447.XP_008314820.1 (pp) 244447.XP_008322948.1	0.06		0.435	0.044				0.547	0.214
pp	244447.XP_008314721.1 (pp) 244447.XP_008324307.1	FALSE	pp	244447.XP_008314721.1 (pp) 244447.XP_008324307.1	0.06			0.131				0.418	0.345
pp	244447.XP_008314721.1 (pp) 244447.XP_008331954.1	FALSE	pp	244447.XP_008314721.1 (pp) 244447.XP_008331954.1			0.54					0.546	0.055
pp	244447.XP_008314833.1 (pp) 244447.XP_008318016.1	FALSE	pp	244447.XP_008314833.1 (pp) 244447.XP_008318016.1	0.06		0.541	0.729				0.913	0.345
pp	244447.XP_008314820.1 (pp) 244447.XP_008322176.1	FALSE	pp	244447.XP_008314820.1 (pp) 244447.XP_008322176.1	0.051		0.343					0.404	0.122
pp	244447.XP_008314820.1 (pp) 244447.XP_008334113.1	FALSE	pp	244447.XP_008314820.1 (pp) 244447.XP_008334113.1	0.06		0.435	0.044				0.547	0.214
pp	244447.XP_008314820.1 (pp) 244447.XP_008329844.1	FALSE	pp	244447.XP_008314820.1 (pp) 244447.XP_008329844.1	0.061							0.587	0.579
pp	244447.XP_008314820.1 (pp) 244447.XP_008326778.1	FALSE	pp	244447.XP_008314820.1 (pp) 244447.XP_008326778.1	0.061		0.47	0.422				0.886	0.651
pp	244447.XP_008314820.1 (pp) 244447.XP_008335239.1	FALSE	pp	244447.XP_008314820.1 (pp) 244447.XP_008335239.1	0.69			0.098				0.708
pp	244447.XP_008314820.1 (pp) 244447.XP_008319274.1	FALSE	pp	244447.XP_008314820.1 (pp) 244447.XP_008319274.1	0.11			0.045				0.527	0.489
pp	244447.XP_008314833.1 (pp) 244447.XP_008322335.1	FALSE	pp	244447.XP_008314833.1 (pp) 244447.XP_008322335.1			0.267	0.215				0.417	0.069
pp	244447.XP_008314890.1 (pp) 244447.XP_008316734.1	FALSE	pp	244447.XP_008314890.1 (pp) 244447.XP_008316734.1								0.539	0.539
pp	244447.XP_008314876.1 (pp) 244447.XP_008315324.1	FALSE	pp	244447.XP_008314876.1 (pp) 244447.XP_008315324.1								0.55	0.55
pp	244447.XP_008314922.1 (pp) 244447.XP_008330888.1	FALSE	pp	244447.XP_008314922.1 (pp) 244447.XP_008330888.1	0.061							0.581	0.573
pp	244447.XP_008314890.1 (pp) 244447.XP_008325663.1	FALSE	pp	244447.XP_008314890.1 (pp) 244447.XP_008325663.1								0.536	0.536
pp	244447.XP_008314954.1 (pp) 244447.XP_008331824.1	FALSE	pp	244447.XP_008314954.1 (pp) 244447.XP_008331824.1			0.446					0.465	0.075
pp	244447.XP_008314922.1 (pp) 244447.XP_008328456.1	FALSE	pp	244447.XP_008314922.1 (pp) 244447.XP_008328456.1	0.061		0.165	0.053				0.717	0.665
pp	244447.XP_008314954.1 (pp) 244447.XP_008335523.1	FALSE	pp	244447.XP_008314954.1 (pp) 244447.XP_008335523.1			0.457	0.052				0.47	0.054
pp	244447.XP_008314922.1 (pp) 244447.XP_008330684.1	FALSE	pp	244447.XP_008314922.1 (pp) 244447.XP_008330684.1	0.061							0.486	0.476
pp	244447.XP_008314954.1 (pp) 244447.XP_008329721.1	FALSE	pp	244447.XP_008314954.1 (pp) 244447.XP_008329721.1	0.06			0.63				0.814	0.51
pp	244447.XP_008314954.1 (pp) 244447.XP_008322337.1	FALSE	pp	244447.XP_008314954.1 (pp) 244447.XP_008322337.1	0.06			0.63				0.814	0.51
pp	244447.XP_008314954.1 (pp) 244447.XP_008325231.1	FALSE	pp	244447.XP_008314954.1 (pp) 244447.XP_008325231.1	0.048		0.274					0.507	0.344
pp	244447.XP_008314968.1 (pp) 244447.XP_008328456.1	FALSE	pp	244447.XP_008314968.1 (pp) 244447.XP_008328456.1			0.226	0.295				0.519	0.191
pp	244447.XP_008314954.1 (pp) 244447.XP_008325764.1	FALSE	pp	244447.XP_008314954.1 (pp) 244447.XP_008325764.1	0.061		0.407					0.459	0.107
pp	244447.XP_008314954.1 (pp) 244447.XP_008327564.1	FALSE	pp	244447.XP_008314954.1 (pp) 244447.XP_008327564.1	0.122		0.487					0.53
pp	244447.XP_008314968.1 (pp) 244447.XP_008327412.1	FALSE	pp	244447.XP_008314968.1 (pp) 244447.XP_008327412.1			0.359	0.099				0.447	0.12
pp	244447.XP_008314968.1 (pp) 244447.XP_008331712.1	FALSE	pp	244447.XP_008314968.1 (pp) 244447.XP_008331712.1	0.061		0.348	0.254				0.52	0.074
pp	244447.XP_008314968.1 (pp) 244447.XP_008318917.1	FALSE	pp	244447.XP_008314968.1 (pp) 244447.XP_008318917.1				0.468				0.468
pp	244447.XP_008314954.1 (pp) 244447.XP_008317106.1	FALSE	pp	244447.XP_008314954.1 (pp) 244447.XP_008317106.1	0.092		0.487					0.514
pp	244447.XP_008314968.1 (pp) 244447.XP_008315481.1	FALSE	pp	244447.XP_008314968.1 (pp) 244447.XP_008315481.1	0.09		0.487					0.513
pp	244447.XP_008314968.1 (pp) 244447.XP_008324266.1	FALSE	pp	244447.XP_008314968.1 (pp) 244447.XP_008324266.1			0.279	0.265				0.451	0.047
pp	244447.XP_008314968.1 (pp) 244447.XP_008325987.1	FALSE	pp	244447.XP_008314968.1 (pp) 244447.XP_008325987.1								0.418	0.419
pp	244447.XP_008314968.1 (pp) 244447.XP_008332286.1	FALSE	pp	244447.XP_008314968.1 (pp) 244447.XP_008332286.1			0.932					0.933	0.065
pp	244447.XP_008314968.1 (pp) 244447.XP_008328740.1	FALSE	pp	244447.XP_008314968.1 (pp) 244447.XP_008328740.1	0.1		0.167	0.214				0.406	0.112
pp	244447.XP_008314968.1 (pp) 244447.XP_008320314.1	FALSE	pp	244447.XP_008314968.1 (pp) 244447.XP_008320314.1	0.06			0.078				0.578	0.553
pp	244447.XP_008314982.1 (pp) 244447.XP_008322337.1	FALSE	pp	244447.XP_008314982.1 (pp) 244447.XP_008322337.1	0.109		0.243	0.21				0.562	0.276
pp	244447.XP_008314982.1 (pp) 244447.XP_008329257.1	FALSE	pp	244447.XP_008314982.1 (pp) 244447.XP_008329257.1	0.485		0.152	0.131			0.043	0.615	0.105
pp	244447.XP_008314968.1 (pp) 244447.XP_008322335.1	FALSE	pp	244447.XP_008314968.1 (pp) 244447.XP_008322335.1	0.051		0.359	0.248				0.505	0.047
pp	244447.XP_008314982.1 (pp) 244447.XP_008328535.1	FALSE	pp	244447.XP_008314982.1 (pp) 244447.XP_008328535.1	0.226		0.616	0.515				0.906	0.427
pp	244447.XP_008314982.1 (pp) 244447.XP_008320731.1	FALSE	pp	244447.XP_008314982.1 (pp) 244447.XP_008320731.1	0.148			0.211				0.453	0.253
pp	244447.XP_008314982.1 (pp) 244447.XP_008329721.1	FALSE	pp	244447.XP_008314982.1 (pp) 244447.XP_008329721.1	0.109		0.243	0.21				0.562	0.276
pp	244447.XP_008314982.1 (pp) 244447.XP_008324086.1	FALSE	pp	244447.XP_008314982.1 (pp) 244447.XP_008324086.1	0.225		0.453	0.131			0.043	0.685	0.245
pp	244447.XP_008314982.1 (pp) 244447.XP_008330847.1	FALSE	pp	244447.XP_008314982.1 (pp) 244447.XP_008330847.1	0.125			0.073			0.058	0.526	0.453
pp	244447.XP_008314982.1 (pp) 244447.XP_008330934.1	FALSE	pp	244447.XP_008314982.1 (pp) 244447.XP_008330934.1	0.36		0.453	0.131			0.043	0.753	0.284
pp	244447.XP_008314982.1 (pp) 244447.XP_008320356.1	FALSE	pp	244447.XP_008314982.1 (pp) 244447.XP_008320356.1	0.126		0.367	0.273				0.592	0.106
pp	244447.XP_008314982.1 (pp) 244447.XP_008331628.1	FALSE	pp	244447.XP_008314982.1 (pp) 244447.XP_008331628.1	0.061		0.482	0.103				0.782	0.561
pp	244447.XP_008314982.1 (pp) 244447.XP_008335663.1	FALSE	pp	244447.XP_008314982.1 (pp) 244447.XP_008335663.1	0.174		0.485	0.098				0.594	0.067
pp	244447.XP_008314982.1 (pp) 244447.XP_008331824.1	FALSE	pp	244447.XP_008314982.1 (pp) 244447.XP_008331824.1	0.064		0.215	0.131				0.422	0.202
pp	244447.XP_008314982.1 (pp) 244447.XP_008329948.1	FALSE	pp	244447.XP_008314982.1 (pp) 244447.XP_008329948.1	0.06		0.217	0.091				0.413	0.227
pp	244447.XP_008314982.1 (pp) 244447.XP_008331629.1	FALSE	pp	244447.XP_008314982.1 (pp) 244447.XP_008331629.1	0.061			0.388				0.646	0.435
pp	244447.XP_008314982.1 (pp) 244447.XP_008335026.1	FALSE	pp	244447.XP_008314982.1 (pp) 244447.XP_008335026.1	0.098		0.274	0.216				0.456	0.067
pp	244447.XP_008314982.1 (pp) 244447.XP_008331273.1	FALSE	pp	244447.XP_008314982.1 (pp) 244447.XP_008331273.1	0.107		0.174	0.124				0.414	0.201
pp	244447.XP_008314982.1 (pp) 244447.XP_008334719.1	FALSE	pp	244447.XP_008314982.1 (pp) 244447.XP_008334719.1	0.06		0.122	0.117			0.043	0.403	0.276
pp	244447.XP_008314982.1 (pp) 244447.XP_008315659.1	FALSE	pp	244447.XP_008314982.1 (pp) 244447.XP_008315659.1	0.244		0.254	0.235				0.538	0.056
pp	244447.XP_008314982.1 (pp) 244447.XP_008327211.1	FALSE	pp	244447.XP_008314982.1 (pp) 244447.XP_008327211.1	0.06			0.428				0.691	0.473
pp	244447.XP_008314982.1 (pp) 244447.XP_008318656.1	FALSE	pp	244447.XP_008314982.1 (pp) 244447.XP_008318656.1			0.257	0.205				0.409	0.08
pp	244447.XP_008314982.1 (pp) 244447.XP_008326969.1	FALSE	pp	244447.XP_008314982.1 (pp) 244447.XP_008326969.1	0.107		0.231	0.391				0.739	0.45
pp	244447.XP_008314982.1 (pp) 244447.XP_008327089.1	FALSE	pp	244447.XP_008314982.1 (pp) 244447.XP_008327089.1	0.189		0.351	0.207			0.043	0.582	0.115
pp	244447.XP_008314982.1 (pp) 244447.XP_008322665.1	FALSE	pp	244447.XP_008314982.1 (pp) 244447.XP_008322665.1	0.062		0.207	0.164				0.422	0.181
pp	244447.XP_008314982.1 (pp) 244447.XP_008317035.1	FALSE	pp	244447.XP_008314982.1 (pp) 244447.XP_008317035.1	0.167		0.198	0.208				0.44	0.068
pp	244447.XP_008314982.1 (pp) 244447.XP_008320130.1	FALSE	pp	244447.XP_008314982.1 (pp) 244447.XP_008320130.1	0.106		0.257	0.205				0.618	0.362
pp	244447.XP_008314982.1 (pp) 244447.XP_008324187.1	FALSE	pp	244447.XP_008314982.1 (pp) 244447.XP_008324187.1	0.061		0.216	0.043				0.509	0.386
pp	244447.XP_008314982.1 (pp) 244447.XP_008332035.1	FALSE	pp	244447.XP_008314982.1 (pp) 244447.XP_008332035.1	0.081		0.22	0.263				0.49	0.15
pp	244447.XP_008314982.1 (pp) 244447.XP_008322742.1	FALSE	pp	244447.XP_008314982.1 (pp) 244447.XP_008322742.1			0.228	0.265				0.408
pp	244447.XP_008314982.1 (pp) 244447.XP_008331504.1	FALSE	pp	244447.XP_008314982.1 (pp) 244447.XP_008331504.1	0.119		0.81	0.742				0.978	0.563
pp	244447.XP_008315011.1 (pp) 244447.XP_008332961.1	FALSE	pp	244447.XP_008315011.1 (pp) 244447.XP_008332961.1	0.166			0.206				0.528	0.345
pp	244447.XP_008314982.1 (pp) 244447.XP_008325258.1	FALSE	pp	244447.XP_008314982.1 (pp) 244447.XP_008325258.1	0.705			0.131				0.74	0.069
pp	244447.XP_008315011.1 (pp) 244447.XP_008329372.1	FALSE	pp	244447.XP_008315011.1 (pp) 244447.XP_008329372.1	0.061			0.4				0.498	0.181
pp	244447.XP_008315011.1 (pp) 244447.XP_008321963.1	FALSE	pp	244447.XP_008315011.1 (pp) 244447.XP_008321963.1	0.166			0.206				0.528	0.345
pp	244447.XP_008315011.1 (pp) 244447.XP_008315844.1	FALSE	pp	244447.XP_008315011.1 (pp) 244447.XP_008315844.1								0.557	0.557
pp	244447.XP_008315011.1 (pp) 244447.XP_008315021.1	FALSE	pp	244447.XP_008315011.1 (pp) 244447.XP_008315021.1	0.082							0.407	0.381
pp	244447.XP_008315011.1 (pp) 244447.XP_008332537.1	FALSE	pp	244447.XP_008315011.1 (pp) 244447.XP_008332537.1								0.422	0.423
pp	244447.XP_008315011.1 (pp) 244447.XP_008326969.1	FALSE	pp	244447.XP_008315011.1 (pp) 244447.XP_008326969.1	0.486			0.376				0.674	0.068
pp	244447.XP_008315011.1 (pp) 244447.XP_008331629.1	FALSE	pp	244447.XP_008315011.1 (pp) 244447.XP_008331629.1	0.062			0.436				0.448
pp	244447.XP_008315011.1 (pp) 244447.XP_008330180.1	FALSE	pp	244447.XP_008315011.1 (pp) 244447.XP_008330180.1	0.165			0.391				0.499	0.095
[truncated: 1,746 more rows]
